# Supplementary material for: Roles of protein–protein interactions and monolayer mechanics in tricellulin localization to tricellular tight junctions
Source: Biol Open. 2025 Sep 26;14(9):bio061987. doi: 10.1242/bio.061987 (PMC12505278; doi:10.1242/bio.061987)
Supplement: Table S1. [file biolopen-14-061987-TableS1.xlsx]

## Sheet: Table for publication
Bait	BaitID	Prey	Entry name	Genenames(primary)	Protein names	Length	Organism	Gene ontology (biological process)	Gene ontology (cellular component)	Gene ontology (molecular function)	PreyGene	Spec	SpecSum	AvgSpec	NumReplicates	ctrlCounts	AvgP	MaxP	TopoAvgP	TopoMaxP	SaintScore	FoldChange	BFDR
Tricellulin	E2R3Z9	F1PZY2	F1PZY2_CANLF	ACACB	Acetyl-CoA carboxylase beta	2431	Canis lupus familiaris (Dog) (Canis familiaris)	acetyl-CoA metabolic process [GO:0006084]; energy homeostasis [GO:0097009]; fatty acid biosynthetic process [GO:0006633]; malonyl-CoA biosynthetic process [GO:2001295]; negative regulation of catalytic activity [GO:0043086]; negative regulation of fatty acid beta-oxidation [GO:0031999]; negative regulation of gene expression [GO:0010629]; positive regulation of heart growth [GO:0060421]; positive…	mitochondrion [GO:0005739]; nucleus [GO:0005634]	ATP binding [GO:0005524]; acetyl-CoA carboxylase activity [GO:0003989]; identical protein binding [GO:0042802]; metal ion binding [GO:0046872]	F1PZY2_CANLF	58|62|56|57	233	58.25	4	0|0|0|0|0|0|30|0	0.99	0.99	0.99	0.99	0.99	15.53	0
Tricellulin	E2R3Z9	F1PSU6	F1PSU6_CANLF	AFDN	Afadin, adherens junction formation factor	1789	Canis lupus familiaris (Dog) (Canis familiaris)	adherens junction maintenance [GO:0034334]; brain morphogenesis [GO:0048854]; cell-cell adhesion mediated by cadherin [GO:0044331]; cerebral cortex development [GO:0021987]; establishment of protein localization to plasma membrane [GO:0061951]; homeostasis of number of cells [GO:0048872]; neuroepithelial cell differentiation [GO:0060563]; pore complex assembly [GO:0046931]; protein localization t…	apical junction complex [GO:0043296]; apical part of cell [GO:0045177]; cell-cell adherens junction [GO:0005913]; cytosol [GO:0005829]; nuclear speck [GO:0016607]; plasma membrane [GO:0005886]; pore complex [GO:0046930]	cell adhesion molecule binding [GO:0050839]	F1PSU6_CANLF	57|52|56|52	217	54.25	4	0|35|34|0|0|37|0|0	0.82	0.9	0.82	0.9	0.82	4.09	0.03
Tricellulin	E2R3Z9	F6XBN9	F6XBN9_CANLF	AFTPH	Aftiphilin	907	Canis lupus familiaris (Dog) (Canis familiaris)	0	0	0	F6XBN9_CANLF	5|5|5|6	21	5.25	4	0|1|0|0|0|0|1|2	0.99	1	0.99	1	0.99	10.5	0
Tricellulin	E2R3Z9	F1PLH5	F1PLH5_CANLF	AGFG1	ArfGAP with FG repeats 1	528	Canis lupus familiaris (Dog) (Canis familiaris)	0	0	GTPase activator activity [GO:0005096]; metal ion binding [GO:0046872]	F1PLH5_CANLF	9|8|10|8	35	8.75	4	4|0|4|1|3|2|2|0	0.96	0.99	0.96	0.99	0.96	4.38	0.01
Tricellulin	E2R3Z9	F1PUR5	F1PUR5_CANLF	AGR2	Anterior gradient 2, protein disulphide isomerase family member	175	Canis lupus familiaris (Dog) (Canis familiaris)	digestive tract morphogenesis [GO:0048546]; lung goblet cell differentiation [GO:0060480]; mucus secretion [GO:0070254]; negative regulation of cell death [GO:0060548]; positive regulation of IRE1-mediated unfolded protein response [GO:1903896]; positive regulation of PERK-mediated unfolded protein response [GO:1903899]; positive regulation of cell-substrate adhesion [GO:0010811]; positive regula…	endoplasmic reticulum [GO:0005783]; extracellular space [GO:0005615]	dystroglycan binding [GO:0002162]; epidermal growth factor receptor binding [GO:0005154]; protein homodimerization activity [GO:0042803]	F1PUR5_CANLF	2|3|2|2	9	2.25	4	0|0|0|0|0|0|0|0	0.97	0.99	0.97	0.99	0.97	22.5	0
Angulin-1	F1PKT2	F1Q2Z6	F1Q2Z6_CANLF	AGRN	Agrin	2046	Canis lupus familiaris (Dog) (Canis familiaris)	G protein-coupled acetylcholine receptor signaling pathway [GO:0007213]; animal organ morphogenesis [GO:0009887]; axon guidance [GO:0007411]; neuromuscular junction development [GO:0007528]; receptor clustering [GO:0043113]; regulation of synaptic growth at neuromuscular junction [GO:0008582]; tissue development [GO:0009888]	basement membrane [GO:0005604]; cytosol [GO:0005829]; plasma membrane [GO:0005886]	calcium ion binding [GO:0005509]; extracellular matrix structural constituent [GO:0005201]; laminin binding [GO:0043236]	F1Q2Z6_CANLF	3|2|2|2	9	2.25	4	0|0|0|0|1|1|1|0	0.75	0.91	0.75	0.91	0.75	6	0.06
Angulin-1	F1PKT2	F1PFL7	F1PFL7_CANLF	AIF1L	Allograft inflammatory factor 1 like	150	Canis lupus familiaris (Dog) (Canis familiaris)	actin filament bundle assembly [GO:0051017]; ruffle assembly [GO:0097178]	actin filament [GO:0005884]; cell projection [GO:0042995]; focal adhesion [GO:0005925]	actin filament binding [GO:0051015]; calcium ion binding [GO:0005509]	F1PFL7_CANLF	7|7|6|7	27	6.75	4	0|0|0|0|1|0|0|0	1	1	1	1	1	54	0
Tricellulin	E2R3Z9	E2QXI3	E2QXI3_CANLF	AIMP1	tRNA-binding domain-containing protein	321	Canis lupus familiaris (Dog) (Canis familiaris)	tRNA aminoacylation for protein translation [GO:0006418]	aminoacyl-tRNA synthetase multienzyme complex [GO:0017101]	tRNA binding [GO:0000049]	E2QXI3_CANLF	2|2|3|3	10	2.5	4	0|0|0|0|0|2|0|0	0.87	0.92	0.87	0.92	0.87	10	0.02
Angulin-1	F1PKT2	E2QXI3	E2QXI3_CANLF	AIMP1	tRNA-binding domain-containing protein	321	Canis lupus familiaris (Dog) (Canis familiaris)	tRNA aminoacylation for protein translation [GO:0006418]	aminoacyl-tRNA synthetase multienzyme complex [GO:0017101]	tRNA binding [GO:0000049]	E2QXI3_CANLF	2|3|4|3	12	3	4	0|0|0|0|0|2|0|0	0.91	0.97	0.91	0.97	0.91	12	0.02
Tricellulin	E2R3Z9	J9P9T3	J9P9T3_CANLF	AK1	Adenylate kinase isoenzyme 1 (AK 1) (EC 2.7.4.3) (EC 2.7.4.6) (ATP-AMP transphosphorylase 1) (ATP:AMP phosphotransferase) (Adenylate monophosphate kinase) (Myokinase)	194	Canis lupus familiaris (Dog) (Canis familiaris)	ADP biosynthetic process [GO:0006172]; AMP metabolic process [GO:0046033]; ATP metabolic process [GO:0046034]; nucleoside triphosphate biosynthetic process [GO:0009142]	cytoplasm [GO:0005737]	ATP binding [GO:0005524]; adenylate kinase activity [GO:0004017]; nucleoside diphosphate kinase activity [GO:0004550]	J9P9T3_CANLF	3|4|4|4	15	3.75	4	3|3|0|0|0|0|0|0	0.77	0.8	0.77	0.8	0.77	5	0.06
Tricellulin	E2R3Z9	F1PBT3	F1PBT3_CANLF	ALDOA	Fructose-bisphosphate aldolase (EC 4.1.2.13)	701	Canis lupus familiaris (Dog) (Canis familiaris)	fructose 1,6-bisphosphate metabolic process [GO:0030388]; glycolytic process [GO:0006096]	cytosol [GO:0005829]; integral component of membrane [GO:0016021]	fructose-bisphosphate aldolase activity [GO:0004332]	F1PBT3_CANLF	8|5|10|6	29	7.25	4	4|7|0|0|0|0|0|0	0.83	0.93	0.83	0.93	0.83	5.27	0.03
Angulin-1	F1PKT2	F1PKT2	F1PKT2_CANLF	Angulin-1	Lipolysis stimulated lipoprotein receptor	598	Canis lupus familiaris (Dog) (Canis familiaris)	establishment of blood-brain barrier [GO:0060856]; liver development [GO:0001889]; tricellular tight junction assembly [GO:1904274]	integral component of membrane [GO:0016021]; plasma membrane [GO:0005886]; tricellular tight junction [GO:0061689]	0	F1PKT2_CANLF	15|15|15|15	60	15	4	13|7|12|7|8|9|6|6	0	0	0	0	0	1.76	0.57
Angulin-1	F1PKT2	E2R7S4	E2R7S4_CANLF	ANKLE2	Ankyrin repeat and LEM domain containing 2	959	Canis lupus familiaris (Dog) (Canis familiaris)	central nervous system development [GO:0007417]; mitotic nuclear envelope reassembly [GO:0007084]; negative regulation of apoptotic process [GO:0043066]; negative regulation of phosphorylation [GO:0042326]; positive regulation of protein dephosphorylation [GO:0035307]	endoplasmic reticulum [GO:0005783]; integral component of endoplasmic reticulum membrane [GO:0030176]	protein phosphatase 2A binding [GO:0051721]	E2R7S4_CANLF	7|4|3|4	18	4.5	4	0|0|1|0|0|0|0|0	1	1	1	1	1	36	0
Tricellulin	E2R3Z9	E2RQ14	E2RQ14_CANLF	ANXA5	Annexin	321	Canis lupus familiaris (Dog) (Canis familiaris)	cellular response to gonadotropin-releasing hormone [GO:0097211]; cellular response to lead ion [GO:0071284]; negative regulation of blood coagulation [GO:0030195]; negative regulation of prolactin secretion [GO:1902721]; negative regulation of sequestering of calcium ion [GO:0051283]; positive regulation of apoptotic process [GO:0043065]; regulation of flagellated sperm motility [GO:1901317]; re…	endothelial microparticle [GO:0072563]; external side of plasma membrane [GO:0009897]; membrane [GO:0016020]	calcium ion binding [GO:0005509]; calcium transmembrane transporter activity, phosphorylative mechanism [GO:0005388]; calcium-dependent phospholipid binding [GO:0005544]; heparin binding [GO:0008201]; peptide hormone binding [GO:0017046]; receptor tyrosine kinase binding [GO:0030971]	E2RQ14_CANLF	3|2|2|5	12	3	4	2|1|0|0|0|0|0|0	0.82	0.99	0.82	0.99	0.82	8	0.03
Tricellulin	E2R3Z9	E2QTW8	E2QTW8_CANLF	ATP2C1	Calcium-transporting ATPase (EC 7.2.2.10)	949	Canis lupus familiaris (Dog) (Canis familiaris)	Golgi calcium ion homeostasis [GO:0032468]; Golgi calcium ion transport [GO:0032472]; actin cytoskeleton reorganization [GO:0031532]; calcium ion transmembrane transport [GO:0070588]; calcium-dependent cell-cell adhesion via plasma membrane cell adhesion molecules [GO:0016339]; cellular calcium ion homeostasis [GO:0006874]; epidermis development [GO:0008544]	Golgi membrane [GO:0000139]; integral component of membrane [GO:0016021]; trans-Golgi network [GO:0005802]	ATP binding [GO:0005524]; calcium transmembrane transporter activity, phosphorylative mechanism [GO:0005388]; manganese transmembrane transporter activity, phosphorylative mechanism [GO:0015410]; proton-exporting ATPase activity, phosphorylative mechanism [GO:0008553]	E2QTW8_CANLF	3|3|1|3	10	2.5	4	0|0|0|0|0|0|0|0	0.75	0.99	0.75	0.99	0.75	25	0.06
Tricellulin	E2R3Z9	E2QYN4	E2QYN4_CANLF	ATP5IF1	ATP synthase inhibitory factor subunit 1	106	Canis lupus familiaris (Dog) (Canis familiaris)	erythrocyte differentiation [GO:0030218]; heme biosynthetic process [GO:0006783]; mitochondrial depolarization [GO:0051882]; negative regulation of ATPase activity [GO:0032780]; negative regulation of endothelial cell proliferation [GO:0001937]; positive regulation of autophagy of mitochondrion in response to mitochondrial depolarization [GO:1904925]; positive regulation of mitochondrial outer me…	cell surface [GO:0009986]; mitochondrion [GO:0005739]	ATPase binding [GO:0051117]; ATPase inhibitor activity [GO:0042030]; angiostatin binding [GO:0043532]; mitochondrial proton-transporting ATP synthase complex binding [GO:0140260]	E2QYN4_CANLF	7|5|4|4	20	5	4	0|0|2|0|0|0|0|0	0.98	1	0.98	1	0.98	20	0
Angulin-1	F1PKT2	F6XB90	F6XB90_CANLF	AUP1	AUP1, lipid droplet regulating VLDL assembly factor	410	Canis lupus familiaris (Dog) (Canis familiaris)	retrograde protein transport, ER to cytosol [GO:0030970]; ubiquitin-dependent ERAD pathway [GO:0030433]	Hrd1p ubiquitin ligase ERAD-L complex [GO:0000839]; integral component of endoplasmic reticulum membrane [GO:0030176]; membrane [GO:0016020]	ubiquitin binding [GO:0043130]; ubiquitin-protein transferase activator activity [GO:0097027]	F6XB90_CANLF	3|2|2|3	10	2.5	4	0|1|0|0|0|0|0|1	0.89	0.96	0.89	0.96	0.89	10	0.02
Angulin-1	F1PKT2	J9P4C5	J9P4C5_CANLF	BAG2	BCL2 associated athanogene 2	211	Canis lupus familiaris (Dog) (Canis familiaris)	negative regulation of protein binding [GO:0032091]; negative regulation of ubiquitin protein ligase activity [GO:1904667]; positive regulation of proteasomal protein catabolic process [GO:1901800]; positive regulation of protein processing [GO:0010954]; protein metabolic process [GO:0019538]; protein stabilization [GO:0050821]	axon [GO:0030424]; chaperone complex [GO:0101031]; dendritic microtubule [GO:1901588]	adenyl-nucleotide exchange factor activity [GO:0000774]; chaperone binding [GO:0051087]; heat shock protein binding [GO:0031072]; identical protein binding [GO:0042802]; ion channel binding [GO:0044325]; tau protein binding [GO:0048156]; ubiquitin protein ligase binding [GO:0031625]	J9P4C5_CANLF	3|3|3|3	12	3	4	0|1|0|1|1|0|0|0	0.91	0.91	0.91	0.91	0.91	8	0.02
Tricellulin	E2R3Z9	F1PL36	F1PL36_CANLF	BAIAP2	BAI1 associated protein 2	501	Canis lupus familiaris (Dog) (Canis familiaris)	plasma membrane organization [GO:0007009]; regulation of actin cytoskeleton organization [GO:0032956]	0	cytoskeletal adaptor activity [GO:0008093]	F1PL36_CANLF	13|11|14|11	49	12.25	4	0|0|0|0|0|0|0|27	0.78	0.87	0.78	0.87	0.78	3.63	0.05
Angulin-1	F1PKT2	E2RHM7	E2RHM7_CANLF	BCAS3	BCAS3, microtubule associated cell migration factor	935	Canis lupus familiaris (Dog) (Canis familiaris)	Golgi organization [GO:0007030]; activation of GTPase activity [GO:0090630]; cellular response to estrogen stimulus [GO:0071391]; microtubule organizing center organization [GO:0031023]; negative regulation of GTPase activity [GO:0034260]; negative regulation of focal adhesion assembly [GO:0051895]; positive regulation of actin cytoskeleton reorganization [GO:2000251]; positive regulation of endo…	cell leading edge [GO:0031252]; cell periphery [GO:0071944]; cytoplasm [GO:0005737]; cytoplasmic microtubule [GO:0005881]; intermediate filament cytoskeleton [GO:0045111]; nucleolus [GO:0005730]; transcriptionally active chromatin [GO:0035327]	acetyltransferase activator activity [GO:0010698]; beta-tubulin binding [GO:0048487]; chromatin binding [GO:0003682]; histone acetyltransferase binding [GO:0035035]; histone binding [GO:0042393]; nuclear hormone receptor binding [GO:0035257]	E2RHM7_CANLF	21|19|15|25	80	20	4	0|0|0|0|0|9|9|0	0.96	0.99	0.96	0.99	0.96	8.89	0.01
Tricellulin	E2R3Z9	E2QYD3	E2QYD3_CANLF	BCKDHB	Branched chain keto acid dehydrogenase E1 subunit beta	387	Canis lupus familiaris (Dog) (Canis familiaris)	branched-chain amino acid catabolic process [GO:0009083]; response to nutrient [GO:0007584]	mitochondrial alpha-ketoglutarate dehydrogenase complex [GO:0005947]; mitochondrion [GO:0005739]	alpha-ketoacid dehydrogenase activity [GO:0003826]	E2QYD3_CANLF	4|4|5|4	17	4.25	4	1|0|0|0|0|0|0|0	1	1	1	1	1	34	0
Tricellulin	E2R3Z9	F1PTG7	F1PTG7_CANLF	BIN3	Bridging integrator 3	253	Canis lupus familiaris (Dog) (Canis familiaris)	actin cortical patch localization [GO:0051666]; endocytosis [GO:0006897]; myoblast migration involved in skeletal muscle regeneration [GO:0014839]; plasma membrane tubulation [GO:0097320]; protein localization [GO:0008104]; regulation of lamellipodium assembly [GO:0010591]; skeletal muscle fiber development [GO:0048741]; unidimensional cell growth [GO:0009826]	actin cortical patch [GO:0030479]; actin filament [GO:0005884]	cytoskeletal protein binding [GO:0008092]	F1PTG7_CANLF	5|6|3|1	15	3.75	4	0|0|0|0|0|0|0|0	0.75	1	0.75	1	0.75	37.5	0.06
Angulin-1	F1PKT2	F1PMS4	F1PMS4_CANLF	CAPN2	Calpain 2	636	Canis lupus familiaris (Dog) (Canis familiaris)	regulation of cytoskeleton organization [GO:0051493]	0	calcium ion binding [GO:0005509]; calcium-dependent cysteine-type endopeptidase activity [GO:0004198]	F1PMS4_CANLF	7|10|6|7	30	7.5	4	4|5|1|0|0|0|0|0	0.87	0.95	0.87	0.95	0.87	6	0.02
Angulin-1	F1PKT2	J9NT23	J9NT23_CANLF	CAPNS1	Calpain small subunit 1	271	Canis lupus familiaris (Dog) (Canis familiaris)	0	cytosol [GO:0005829]; membrane [GO:0016020]	calcium ion binding [GO:0005509]; calcium-dependent cysteine-type endopeptidase activity [GO:0004198]	J9NT23_CANLF	5|8|7|7	27	6.75	4	3|4|3|0|1|1|1|1	0.85	0.98	0.85	0.98	0.85	3.86	0.02
Tricellulin	E2R3Z9	F1PHG3	F1PHG3_CANLF	CCSER1	Coiled-coil serine rich protein 1	743	Canis lupus familiaris (Dog) (Canis familiaris)	0	0	0	F1PHG3_CANLF	3|4|2|2	11	2.75	4	0|0|0|0|0|0|0|1	0.97	1	0.97	1	0.97	22	0
Angulin-1	F1PKT2	E2QYE5	E2QYE5_CANLF	CFAP36	Cilia and flagella associated protein 36	362	Canis lupus familiaris (Dog) (Canis familiaris)	0	ciliary base [GO:0097546]; ciliary transition zone [GO:0035869]	protein N-terminus binding [GO:0047485]	E2QYE5_CANLF	2|5|4|3	14	3.5	4	0|0|0|0|0|0|0|0	0.99	1	0.99	1	0.99	35	0
Angulin-1	F1PKT2	E2QYM4	E2QYM4_CANLF	CLCC1	Chloride channel CLIC like 1	546	Canis lupus familiaris (Dog) (Canis familiaris)	0	endoplasmic reticulum [GO:0005783]; integral component of membrane [GO:0016021]	chloride channel activity [GO:0005254]	E2QYM4_CANLF	5|3|2|2	12	3	4	0|1|0|0|0|0|0|0	0.97	1	0.97	1	0.97	24	0
Tricellulin	E2R3Z9	E2RPI8	E2RPI8_CANLF	CLTA	Clathrin light chain	218	Canis lupus familiaris (Dog) (Canis familiaris)	intracellular protein transport [GO:0006886]; vesicle-mediated transport [GO:0016192]	clathrin coat of coated pit [GO:0030132]; clathrin coat of trans-Golgi network vesicle [GO:0030130]	structural molecule activity [GO:0005198]	E2RPI8_CANLF	7|7|6|6	26	6.5	4	2|2|1|2|1|1|0|0	0.97	0.99	0.97	0.99	0.97	5.78	0.01
Tricellulin	E2R3Z9	F1PIG2	F1PIG2_CANLF	CMPK1	UMP-CMP kinase (EC 2.7.4.14) (Deoxycytidylate kinase) (CK) (dCMP kinase) (Nucleoside-diphosphate kinase) (EC 2.7.4.6) (Uridine monophosphate/cytidine monophosphate kinase) (UMP/CMP kinase) (UMP/CMPK)	228	Canis lupus familiaris (Dog) (Canis familiaris)	'de novo' pyrimidine nucleobase biosynthetic process [GO:0006207]; nucleoside triphosphate biosynthetic process [GO:0009142]; pyrimidine nucleotide biosynthetic process [GO:0006221]	cytoplasm [GO:0005737]; nucleolus [GO:0005730]	ATP binding [GO:0005524]; cytidylate kinase activity [GO:0004127]; nucleoside diphosphate kinase activity [GO:0004550]; uridylate kinase activity [GO:0009041]	F1PIG2_CANLF	3|2|3|3	11	2.75	4	2|2|0|0|0|0|0|0	0.75	0.8	0.75	0.8	0.75	5.5	0.06
Angulin-1	F1PKT2	J9NVN6	J9NV06_CANLF	COL28A1	Collagen type XXVIII alpha 1 chain	1143	Canis lupus familiaris (Dog) (Canis familiaris)	extracellular matrix organization [GO:0030198]	basement membrane [GO:0005604]; extracellular matrix [GO:0031012]; extracellular space [GO:0005615]	extracellular matrix structural constituent [GO:0005201]; serine-type endopeptidase inhibitor activity [GO:0004867]	J9NVN6_CANLF	5|5|5|7	22	5.5	4	0|0|0|0|1|1|0|0	1	1	1	1	1	22	0
Tricellulin	E2R3Z9	J9NVK8	J9NV06_CANLF	COL28A1	Collagen type XXVIII alpha 1 chain	1143	Canis lupus familiaris (Dog) (Canis familiaris)	extracellular matrix organization [GO:0030198]	basement membrane [GO:0005604]; extracellular matrix [GO:0031012]; extracellular space [GO:0005615]	extracellular matrix structural constituent [GO:0005201]; serine-type endopeptidase inhibitor activity [GO:0004867]	J9NVK8_CANLF	7|6|8|7	28	7	4	0|0|0|0|0|0|0|0	1	1	1	1	1	70	0
Angulin-1	F1PKT2	E2R7N5	E2R7N5_CANLF	CORO1B	Coronin	489	Canis lupus familiaris (Dog) (Canis familiaris)	0	0	0	E2R7N5_CANLF	15|14|9|11	49	12.25	4	4|3|2|2|5|5|3|3	0.84	1	0.84	1	0.84	3.63	0.03
Tricellulin	E2R3Z9	F1Q1F6	F1Q1F6_CANLF	CORO1C	Coronin	474	Canis lupus familiaris (Dog) (Canis familiaris)	actin cytoskeleton organization [GO:0030036]	actin cytoskeleton [GO:0015629]	actin filament binding [GO:0051015]	F1Q1F6_CANLF	4|2|5|6	17	4.25	4	1|3|1|1|0|0|0|0	0.79	0.98	0.79	0.98	0.79	5.67	0.05
Angulin-1	F1PKT2	F1Q1Q0	F1Q1Q0_CANLF	CORO1C	Coronin	525	Canis lupus familiaris (Dog) (Canis familiaris)	actin filament organization [GO:0007015]; activation of GTPase activity [GO:0090630]; cell migration [GO:0016477]; endosomal transport [GO:0016197]; endosome fission [GO:0140285]; endosome membrane tubulation [GO:0097750]; establishment of protein localization [GO:0045184]; membrane fission [GO:0090148]; negative regulation of epithelial cell migration [GO:0010633]; negative regulation of focal a…	actin cytoskeleton [GO:0015629]; endosome membrane [GO:0010008]; flotillin complex [GO:0016600]; lamellipodium [GO:0030027]; lateral plasma membrane [GO:0016328]	Rac GTPase binding [GO:0048365]; actin filament binding [GO:0051015]	F1Q1Q0_CANLF	48|56|51|53	208	52	4	0|0|0|0|23|22|23|23	0.94	0.96	0.94	0.96	0.94	4.57	0.01
Angulin-1	F1PKT2	E2R070	E2R070_CANLF	CORO6	Coronin	471	Canis lupus familiaris (Dog) (Canis familiaris)	0	0	0	E2R070_CANLF	5|4|3|4	16	4	4	0|0|0|0|1|1|0|1	0.96	1	0.96	1	0.96	10.67	0.01
Tricellulin	E2R3Z9	E2RNB6	E2RNB6_CANLF	CRYAB	Crystallin alpha B	175	Canis lupus familiaris (Dog) (Canis familiaris)	apoptotic process involved in morphogenesis [GO:0060561]; cellular response to gamma radiation [GO:0071480]; lens development in camera-type eye [GO:0002088]; muscle organ development [GO:0007517]; negative regulation of amyloid fibril formation [GO:1905907]; negative regulation of cysteine-type endopeptidase activity involved in apoptotic process [GO:0043154]; negative regulation of intracellula…	Z disc [GO:0030018]; cytosol [GO:0005829]; mitochondrion [GO:0005739]; nucleus [GO:0005634]; plasma membrane [GO:0005886]; protein-containing complex [GO:0032991]	amyloid-beta binding [GO:0001540]; metal ion binding [GO:0046872]; protein homodimerization activity [GO:0042803]; protein-containing complex binding [GO:0044877]; structural constituent of eye lens [GO:0005212]; unfolded protein binding [GO:0051082]	E2RNB6_CANLF	6|8|5|6	25	6.25	4	2|4|2|0|2|2|1|1	0.76	0.97	0.76	0.97	0.76	3.57	0.06
Angulin-1	F1PKT2	F1PG95	F1PG95_CANLF	CSDE1	Cold shock domain containing E1	798	Canis lupus familiaris (Dog) (Canis familiaris)	nuclear-transcribed mRNA catabolic process, no-go decay [GO:0070966]	CRD-mediated mRNA stability complex [GO:0070937]; Golgi apparatus [GO:0005794]; cytosol [GO:0005829]; plasma membrane [GO:0005886]	nucleic acid binding [GO:0003676]	F1PG95_CANLF	10|11|6|8	35	8.75	4	5|2|5|1|0|0|0|0	0.86	0.95	0.86	0.95	0.86	5.38	0.02
Angulin-1	F1PKT2	E2RIB3	E2RIB3_CANLF	CYLD	CYLD lysine 63 deubiquitinase	953	Canis lupus familiaris (Dog) (Canis familiaris)	CD4-positive or CD8-positive, alpha-beta T cell lineage commitment [GO:0043369]; homeostasis of number of cells [GO:0048872]; innate immune response [GO:0045087]; necroptotic process [GO:0070266]; negative regulation of JNK cascade [GO:0046329]; negative regulation of NF-kappaB transcription factor activity [GO:0032088]; negative regulation of NIK/NF-kappaB signaling [GO:1901223]; negative regula…	centrosome [GO:0005813]; ciliary basal body [GO:0036064]; ciliary tip [GO:0097542]; cytoplasmic microtubule [GO:0005881]; cytosol [GO:0005829]; extrinsic component of cytoplasmic side of plasma membrane [GO:0031234]; midbody [GO:0030496]; spindle [GO:0005819]	Lys48-specific deubiquitinase activity [GO:1990380]; Lys63-specific deubiquitinase activity [GO:0061578]; proline-rich region binding [GO:0070064]; protein kinase binding [GO:0019901]; thiol-dependent ubiquitin-specific protease activity [GO:0004843]; zinc ion binding [GO:0008270]	E2RIB3_CANLF	23|21|23|24	91	22.75	4	1|0|0|0|1|0|0|1	1	1	1	1	1	60.67	0
Angulin-1	F1PKT2	J9P987	J9P987_CANLF	DAB2	DAB2, clathrin adaptor protein	810	Canis lupus familiaris (Dog) (Canis familiaris)	0	0	0	J9P987_CANLF	4|5|5|6	20	5	4	0|0|1|0|3|3|1|2	0.78	0.92	0.78	0.92	0.78	4	0.05
Tricellulin	E2R3Z9	E2RNQ8	E2RNQ8_CANLF	DARS	Aspartyl-tRNA synthetase	501	Canis lupus familiaris (Dog) (Canis familiaris)	aspartyl-tRNA aminoacylation [GO:0006422]	aminoacyl-tRNA synthetase multienzyme complex [GO:0017101]; cytosol [GO:0005829]; synapse [GO:0045202]	ATP binding [GO:0005524]; RNA binding [GO:0003723]; aspartate-tRNA ligase activity [GO:0004815]	E2RNQ8_CANLF	7|6|4|6	23	5.75	4	1|1|3|0|3|0|0|0	0.88	0.96	0.88	0.96	0.88	5.75	0.02
Tricellulin	E2R3Z9	Q9TQX6	ACBP_CANLF	DBI	Acyl-CoA-binding protein (ACBP) (Diazepam-binding inhibitor) (DBI) (Endozepine) (EP)	87	Canis lupus familiaris (Dog) (Canis familiaris)	0	Golgi apparatus [GO:0005794]; endoplasmic reticulum [GO:0005783]	fatty-acyl-CoA binding [GO:0000062]; lipid binding [GO:0008289]	ACBP_CANLF	3|3|2|3	11	2.75	4	2|2|0|0|0|0|0|0	0.75	0.8	0.75	0.8	0.75	5.5	0.06
Tricellulin	E2R3Z9	E2RQG4	E2RQG4_CANLF	DBT	Dihydrolipoamide acetyltransferase component of pyruvate dehydrogenase complex (EC 2.3.1.-)	482	Canis lupus familiaris (Dog) (Canis familiaris)	0	cytoplasm [GO:0005737]; mitochondrial nucleoid [GO:0042645]; mitochondrion [GO:0005739]	acetyltransferase activity [GO:0016407]; lipoic acid binding [GO:0031405]; ubiquitin protein ligase binding [GO:0031625]	E2RQG4_CANLF	41|53|52|47	193	48.25	4	19|21|23|10|17|14|15|12	0.8	1	0.8	1	0.8	2.95	0.03
Angulin-1	F1PKT2	F6V659	F6V659_CANLF	DDX1	DEAD-box helicase 1	740	Canis lupus familiaris (Dog) (Canis familiaris)	DNA duplex unwinding [GO:0032508]; double-strand break repair [GO:0006302]; multicellular organism development [GO:0007275]; positive regulation of I-kappaB kinase/NF-kappaB signaling [GO:0043123]; positive regulation of myeloid dendritic cell cytokine production [GO:0002735]; protein localization to cytoplasmic stress granule [GO:1903608]; response to exogenous dsRNA [GO:0043330]; response to vi…	cleavage body [GO:0071920]; cytoplasmic stress granule [GO:0010494]; cytosol [GO:0005829]; mitochondrion [GO:0005739]; tRNA-splicing ligase complex [GO:0072669]	ATP binding [GO:0005524]; DNA/RNA helicase activity [GO:0033677]; RNA binding [GO:0003723]; RNA helicase activity [GO:0003724]; chromatin binding [GO:0003682]; double-stranded RNA binding [GO:0003725]; nuclease activity [GO:0004518]; poly(A) binding [GO:0008143]; transcription coregulator activity [GO:0003712]	F6V659_CANLF	5|7|4|4	20	5	4	0|0|1|0|0|0|0|0	1	1	1	1	1	40	0
Angulin-1	F1PKT2	E2RJ60	E2RJ60_CANLF	DDX17	DEAD-box helicase 17	650	Canis lupus familiaris (Dog) (Canis familiaris)	0	0	ATP binding [GO:0005524]; helicase activity [GO:0004386]; nucleic acid binding [GO:0003676]	E2RJ60_CANLF	4|5|5|5	19	4.75	4	1|2|0|0|0|0|1|0	0.99	0.99	0.99	0.99	0.99	9.5	0
Angulin-1	F1PKT2	E2QY95	E2QY95_CANLF	DDX39A	DExD-box helicase 39A	427	Canis lupus familiaris (Dog) (Canis familiaris)	mRNA export from nucleus [GO:0006406]; mRNA splicing, via spliceosome [GO:0000398]	cytoplasm [GO:0005737]; nuclear speck [GO:0016607]; transcription export complex [GO:0000346]	ATP binding [GO:0005524]; RNA binding [GO:0003723]; RNA helicase activity [GO:0003724]; identical protein binding [GO:0042802]	E2QY95_CANLF	7|5|7|8	27	6.75	4	0|0|0|0|3|2|1|0	0.96	0.99	0.96	0.99	0.96	9	0.01
Angulin-1	F1PKT2	Q5WR10	DX39B_CANLF	DDX39B	Spliceosome RNA helicase DDX39B (EC 3.6.4.13) (56 kDa U2AF65-associated protein) (DEAD box protein UAP56)	428	Canis lupus familiaris (Dog) (Canis familiaris)	RNA secondary structure unwinding [GO:0010501]; mRNA export from nucleus [GO:0006406]; mRNA splicing, via spliceosome [GO:0000398]; negative regulation of DNA damage checkpoint [GO:2000002]; positive regulation of DNA-templated transcription, elongation [GO:0032786]; spliceosomal complex assembly [GO:0000245]; viral mRNA export from host cell nucleus [GO:0046784]	U4 snRNP [GO:0005687]; U6 snRNP [GO:0005688]; cytoplasm [GO:0005737]; nuclear speck [GO:0016607]; spliceosomal complex [GO:0005681]; transcription export complex [GO:0000346]	ATP binding [GO:0005524]; ATP-dependent protein binding [GO:0043008]; RNA binding [GO:0003723]; RNA helicase activity [GO:0003724]; RNA-dependent ATPase activity [GO:0008186]; U4 snRNA binding [GO:0030621]; U6 snRNA binding [GO:0017070]; identical protein binding [GO:0042802]	DX39B_CANLF	7|7|7|9	30	7.5	4	4|4|0|0|0|0|0|3	0.88	0.94	0.88	0.94	0.88	5.45	0.02
Angulin-1	F1PKT2	F1PEA6	F1PEA6_CANLF	DDX5	DEAD-box helicase 5	671	Canis lupus familiaris (Dog) (Canis familiaris)	BMP signaling pathway [GO:0030509]; alternative mRNA splicing, via spliceosome [GO:0000380]; androgen receptor signaling pathway [GO:0030521]; epithelial to mesenchymal transition [GO:0001837]; intracellular estrogen receptor signaling pathway [GO:0030520]; intrinsic apoptotic signaling pathway by p53 class mediator [GO:0072332]; mRNA transcription [GO:0009299]; negative regulation of transcripti…	catalytic step 2 spliceosome [GO:0071013]; cytoplasm [GO:0005737]; nucleolus [GO:0005730]; nucleus [GO:0005634]; ribonucleoprotein complex [GO:1990904]	ATP binding [GO:0005524]; MH2 domain binding [GO:0035500]; R-SMAD binding [GO:0070412]; RNA binding [GO:0003723]; RNA helicase activity [GO:0003724]; androgen receptor binding [GO:0050681]; mRNA 3'-UTR binding [GO:0003730]; pre-mRNA binding [GO:0036002]; primary miRNA binding [GO:0070878]; ribonucleoprotein complex binding [GO:0043021]	F1PEA6_CANLF	8|8|9|9	34	8.5	4	0|0|0|0|3|3|0|3	0.97	0.98	0.97	0.98	0.97	7.56	0.01
Tricellulin	E2R3Z9	E2RR01	E2RR01_CANLF	DDX6	DEAD-box helicase 6	483	Canis lupus familiaris (Dog) (Canis familiaris)	cytoplasmic mRNA processing body assembly [GO:0033962]; negative regulation of neuron differentiation [GO:0045665]; stem cell population maintenance [GO:0019827]; stress granule assembly [GO:0034063]; viral RNA genome packaging [GO:0019074]	P-body [GO:0000932]; RISC complex [GO:0016442]; cytoplasmic stress granule [GO:0010494]; cytosol [GO:0005829]; nucleus [GO:0005634]	ATP binding [GO:0005524]; RNA binding [GO:0003723]; RNA helicase activity [GO:0003724]; mRNA binding [GO:0003729]; protein domain specific binding [GO:0019904]	E2RR01_CANLF	18|19|22|22	81	20.25	4	8|4|9|8|4|9|5|5	0.92	1	0.92	1	0.92	3.12	0.01
Tricellulin	E2R3Z9	E2RP94	DNMBP_CANLF	DNMBP/TUBA	Dynamin-binding protein (Scaffold protein Tuba)	1583	Canis lupus familiaris (Dog) (Canis familiaris)	cilium assembly [GO:0060271]; intracellular signal transduction [GO:0035556]; regulation of Rho protein signal transduction [GO:0035023]; regulation of cell shape [GO:0008360]	Golgi apparatus [GO:0005794]; Golgi stack [GO:0005795]; cell-cell junction [GO:0005911]; cytoskeleton [GO:0005856]; presynapse [GO:0098793]; synapse [GO:0045202]	Rho guanyl-nucleotide exchange factor activity [GO:0005089]	DNMBP_CANLF	20|19|19|17	75	18.75	4	1|0|0|0|0|0|0|0	1	1	1	1	1	150	0
Angulin-1	F1PKT2	E2QY91	E2QY91_CANLF	DVL1	Dishevelled segment polarity protein 1	700	Canis lupus familiaris (Dog) (Canis familiaris)	axon extension [GO:0048675]; axon guidance [GO:0007411]; canonical Wnt signaling pathway [GO:0060070]; cochlea morphogenesis [GO:0090103]; collateral sprouting [GO:0048668]; convergent extension involved in neural plate elongation [GO:0022007]; cytoplasmic microtubule organization [GO:0031122]; dendrite morphogenesis [GO:0048813]; intracellular signal transduction [GO:0035556]; negative regulatio…	Schaffer collateral - CA1 synapse [GO:0098685]; Wnt signalosome [GO:1990909]; clathrin-coated vesicle [GO:0030136]; cytosol [GO:0005829]; glutamatergic synapse [GO:0098978]; growth cone [GO:0030426]; lateral plasma membrane [GO:0016328]; microtubule cytoskeleton [GO:0015630]; postsynaptic density [GO:0014069]; presynapse [GO:0098793]	beta-catenin binding [GO:0008013]; frizzled binding [GO:0005109]; identical protein binding [GO:0042802]; protein kinase binding [GO:0019901]	E2QY91_CANLF	23|21|24|25	93	23.25	4	3|4|6|0|8|4|7|6	1	1	1	1	1	4.89	0
Tricellulin	E2R3Z9	E2QY91	E2QY91_CANLF	DVL1	Dishevelled segment polarity protein 1	700	Canis lupus familiaris (Dog) (Canis familiaris)	axon extension [GO:0048675]; axon guidance [GO:0007411]; canonical Wnt signaling pathway [GO:0060070]; cochlea morphogenesis [GO:0090103]; collateral sprouting [GO:0048668]; convergent extension involved in neural plate elongation [GO:0022007]; cytoplasmic microtubule organization [GO:0031122]; dendrite morphogenesis [GO:0048813]; intracellular signal transduction [GO:0035556]; negative regulatio…	Schaffer collateral - CA1 synapse [GO:0098685]; Wnt signalosome [GO:1990909]; clathrin-coated vesicle [GO:0030136]; cytosol [GO:0005829]; glutamatergic synapse [GO:0098978]; growth cone [GO:0030426]; lateral plasma membrane [GO:0016328]; microtubule cytoskeleton [GO:0015630]; postsynaptic density [GO:0014069]; presynapse [GO:0098793]	beta-catenin binding [GO:0008013]; frizzled binding [GO:0005109]; identical protein binding [GO:0042802]; protein kinase binding [GO:0019901]	E2QY91_CANLF	28|27|31|31	117	29.25	4	3|4|6|0|8|4|7|6	1	1	1	1	1	6.16	0
Angulin-1	F1PKT2	E2RFR5	E2RFR5_CANLF	DYNLL2	Dynein light chain	91	Canis lupus familiaris (Dog) (Canis familiaris)	microtubule-based process [GO:0007017]; positive regulation of ATP-dependent microtubule motor activity, plus-end-directed [GO:2000582]	centrosome [GO:0005813]; cytoplasm [GO:0005737]; cytoplasmic dynein complex [GO:0005868]; dynein complex [GO:0030286]; glutamatergic synapse [GO:0098978]; microtubule [GO:0005874]; myosin V complex [GO:0031475]; postsynapse [GO:0098794]	dynein intermediate chain binding [GO:0045505]; dynein light intermediate chain binding [GO:0051959]; motor activity [GO:0003774]	E2RFR5_CANLF	5|4|3|3	15	3.75	4	0|0|0|0|0|0|0|0	1	1	1	1	1	37.5	0
Tricellulin	E2R3Z9	F1P7S2	F1P7S2_CANLF	EHBP1L1	EH domain binding protein 1 like 1	1460	Canis lupus familiaris (Dog) (Canis familiaris)	0	0	0	F1P7S2_CANLF	4|3|2|3	12	3	4	0|0|0|0|0|0|0|0	0.99	1	0.99	1	0.99	30	0
Angulin-1	F1PKT2	J9P3Z7	J9P3Z7_CANLF	EMD	Emerin	230	Canis lupus familiaris (Dog) (Canis familiaris)	cellular response to growth factor stimulus [GO:0071363]; negative regulation of canonical Wnt signaling pathway [GO:0090090]; negative regulation of fibroblast proliferation [GO:0048147]; positive regulation of protein export from nucleus [GO:0046827]; skeletal muscle cell differentiation [GO:0035914]	cortical endoplasmic reticulum [GO:0032541]; nuclear envelope [GO:0005635]; nuclear inner membrane [GO:0005637]; nuclear membrane [GO:0031965]; nuclear outer membrane [GO:0005640]; nucleoplasm [GO:0005654]; spindle [GO:0005819]; spindle pole centrosome [GO:0031616]	actin binding [GO:0003779]; beta-tubulin binding [GO:0048487]	J9P3Z7_CANLF	15|12|12|13	52	13	4	2|2|2|1|3|3|4|3	1	1	1	1	1	5.2	0
Tricellulin	E2R3Z9	J9NZE0	J9NZE0_CANLF	EPB41L5	Band 4.1-like protein 5	505	Canis lupus familiaris (Dog) (Canis familiaris)	0	cytoskeleton [GO:0005856]	cytoskeletal protein binding [GO:0008092]	J9NZE0_CANLF	14|15|16|17	62	15.5	4	0|0|0|0|0|0|0|0	1	1	1	1	1	155	0
Tricellulin	E2R3Z9	F1PAM9	F1PAM9_CANLF	EPS15	Epidermal growth factor receptor pathway substrate 15	724	Canis lupus familiaris (Dog) (Canis familiaris)	Golgi to endosome transport [GO:0006895]; clathrin coat assembly [GO:0048268]; receptor-mediated endocytosis of virus by host cell [GO:0019065]	AP-2 adaptor complex [GO:0030122]; aggresome [GO:0016235]; ciliary membrane [GO:0060170]; cytosol [GO:0005829]; intracellular membrane-bounded organelle [GO:0043231]	calcium ion binding [GO:0005509]; identical protein binding [GO:0042802]; polyubiquitin modification-dependent protein binding [GO:0031593]	F1PAM9_CANLF	2|3|3|4	12	3	4	2|0|1|0|0|1|0|0	0.81	0.97	0.81	0.97	0.81	6	0.03
Angulin-1	F1PKT2	F1PAM9	F1PAM9_CANLF	EPS15	Epidermal growth factor receptor pathway substrate 15	724	Canis lupus familiaris (Dog) (Canis familiaris)	Golgi to endosome transport [GO:0006895]; clathrin coat assembly [GO:0048268]; receptor-mediated endocytosis of virus by host cell [GO:0019065]	AP-2 adaptor complex [GO:0030122]; aggresome [GO:0016235]; ciliary membrane [GO:0060170]; cytosol [GO:0005829]; intracellular membrane-bounded organelle [GO:0043231]	calcium ion binding [GO:0005509]; identical protein binding [GO:0042802]; polyubiquitin modification-dependent protein binding [GO:0031593]	F1PAM9_CANLF	14|17|15|15	61	15.25	4	2|0|1|0|0|1|0|0	1	1	1	1	1	30.5	0
Tricellulin	E2R3Z9	J9NRF6	J9NRF6_CANLF	ESYT1	Extended synaptotagmin 1	1082	Canis lupus familiaris (Dog) (Canis familiaris)	endoplasmic reticulum-plasma membrane tethering [GO:0061817]; lipid transport [GO:0006869]	extrinsic component of cytoplasmic side of plasma membrane [GO:0031234]; integral component of endoplasmic reticulum membrane [GO:0030176]; intrinsic component of endoplasmic reticulum membrane [GO:0031227]	calcium ion binding [GO:0005509]; calcium-dependent phospholipid binding [GO:0005544]; identical protein binding [GO:0042802]; phosphatidylcholine binding [GO:0031210]; phosphatidylethanolamine binding [GO:0008429]; phosphatidylinositol binding [GO:0035091]	J9NRF6_CANLF	8|9|13|0	30	7.5	4	0|0|0|0|0|0|0|0	0.75	1	0.75	1	0.75	75	0.06
Angulin-1	F1PKT2	J9NRF6	J9NRF6_CANLF	ESYT1	Extended synaptotagmin 1	1082	Canis lupus familiaris (Dog) (Canis familiaris)	endoplasmic reticulum-plasma membrane tethering [GO:0061817]; lipid transport [GO:0006869]	extrinsic component of cytoplasmic side of plasma membrane [GO:0031234]; integral component of endoplasmic reticulum membrane [GO:0030176]; intrinsic component of endoplasmic reticulum membrane [GO:0031227]	calcium ion binding [GO:0005509]; calcium-dependent phospholipid binding [GO:0005544]; identical protein binding [GO:0042802]; phosphatidylcholine binding [GO:0031210]; phosphatidylethanolamine binding [GO:0008429]; phosphatidylinositol binding [GO:0035091]	J9NRF6_CANLF	22|19|19|22	82	20.5	4	0|0|0|0|0|0|0|0	1	1	1	1	1	205	0
Angulin-1	F1PKT2	J9JH91	J9JH91_CANLF	EVPL	Envoplakin	2053	Canis lupus familiaris (Dog) (Canis familiaris)	epidermis development [GO:0008544]; intermediate filament cytoskeleton organization [GO:0045104]; wound healing [GO:0042060]	cornified envelope [GO:0001533]; cytoplasm [GO:0005737]; cytosol [GO:0005829]; intermediate filament cytoskeleton [GO:0045111]; membrane [GO:0016020]	intermediate filament binding [GO:0019215]; protein binding, bridging [GO:0030674]; structural molecule activity [GO:0005198]	J9JH91_CANLF	0|25|32|23	80	20	4	0|0|0|0|0|0|0|0	0.75	1	0.75	1	0.75	200	0.06
Tricellulin	E2R3Z9	J9JH91	J9JH91_CANLF	EVPL	Envoplakin	2053	Canis lupus familiaris (Dog) (Canis familiaris)	epidermis development [GO:0008544]; intermediate filament cytoskeleton organization [GO:0045104]; wound healing [GO:0042060]	cornified envelope [GO:0001533]; cytoplasm [GO:0005737]; cytosol [GO:0005829]; intermediate filament cytoskeleton [GO:0045111]; membrane [GO:0016020]	intermediate filament binding [GO:0019215]; protein binding, bridging [GO:0030674]; structural molecule activity [GO:0005198]	J9JH91_CANLF	14|0|14|11	39	9.75	4	0|0|0|0|0|0|0|0	0.75	1	0.75	1	0.75	97.5	0.06
Tricellulin	E2R3Z9	F1PPP9	F1PPP9_CANLF	FAM135A	Family with sequence similarity 135 member A	1347	Canis lupus familiaris (Dog) (Canis familiaris)	0	0	0	F1PPP9_CANLF	9|6|6|4	25	6.25	4	1|1|3|0|0|0|0|0	0.95	1	0.95	1	0.95	10	0.01
Tricellulin	E2R3Z9	E2QSI0	E2QSI0_CANLF	FRS2	Fibroblast growth factor receptor substrate 2	508	Canis lupus familiaris (Dog) (Canis familiaris)	activation of MAPK activity [GO:0000187]; anterior/posterior axis specification, embryo [GO:0008595]; fibroblast growth factor receptor signaling pathway [GO:0008543]; forebrain development [GO:0030900]; gastrulation with mouth forming second [GO:0001702]; lens fiber cell development [GO:0070307]; negative regulation of cardiac muscle cell differentiation [GO:2000726]; neuroblast proliferation [G…	cell-cell adherens junction [GO:0005913]; cytoplasm [GO:0005737]; plasma membrane [GO:0005886]	fibroblast growth factor receptor binding [GO:0005104]; neurotrophin TRKA receptor binding [GO:0005168]; transmembrane receptor protein tyrosine kinase adaptor activity [GO:0005068]	E2QSI0_CANLF	5|7|5|7	24	6	4	1|1|2|1|1|0|0|0	0.98	1	0.98	1	0.98	8	0
Angulin-1	F1PKT2	Q0QET4	Q0QET4_CANLF	GAPDH	Glyceraldehyde-3-phosphate dehydrogenase (Fragment)	224	Canis lupus familiaris (Dog) (Canis familiaris)	0	0	oxidoreductase activity, acting on the aldehyde or oxo group of donors, NAD or NADP as acceptor [GO:0016620]	Q0QET4_CANLF	2|2|2|3	9	2.25	4	0|0|0|0|0|0|0|0	0.97	0.99	0.97	0.99	0.97	22.5	0
Tricellulin	E2R3Z9	J9NRW0	J9NRV6_CANLF	GLO1	Lactoylglutathione lyase (EC 4.4.1.5) (Glyoxalase I)	184	Canis lupus familiaris (Dog) (Canis familiaris)	negative regulation of apoptotic process [GO:0043066]	cytosol [GO:0005829]; nucleus [GO:0005634]; plasma membrane [GO:0005886]	lactoylglutathione lyase activity [GO:0004462]; zinc ion binding [GO:0008270]	J9NRW0_CANLF	4|3|5|6	18	4.5	4	1|0|1|1|3|1|0|0	0.84	0.99	0.84	0.99	0.84	5.14	0.03
Angulin-1	F1PKT2	J9NRR7	J9NRR7_CANLF	GRAMD1A	GRAM domain containing 1A	681	Canis lupus familiaris (Dog) (Canis familiaris)	0	integral component of membrane [GO:0016021]	0	J9NRR7_CANLF	3|7|6|6	22	5.5	4	0|0|0|0|0|0|0|0	1	1	1	1	1	55	0
Angulin-1	F1PKT2	J9P595	J9P595_CANLF	GRAMD1C	GRAM domain containing 1C	532	Canis lupus familiaris (Dog) (Canis familiaris)	0	integral component of membrane [GO:0016021]	0	J9P595_CANLF	5|7|5|5	22	5.5	4	0|0|0|0|0|0|0|0	1	1	1	1	1	55	0
Angulin-1	F1PKT2	E2RQA1	E2RQA1_CANLF	GRAMD2B	GRAM domain containing 2B	446	Canis lupus familiaris (Dog) (Canis familiaris)	0	cytoplasmic microtubule [GO:0005881]; integral component of membrane [GO:0016021]	identical protein binding [GO:0042802]	E2RQA1_CANLF	14|16|16|0	46	11.5	4	0|0|0|0|0|0|0|0	0.75	1	0.75	1	0.75	115	0.06
Tricellulin	E2R3Z9	E2RHN1	E2RHN1_CANLF	GRN	Granulin precursor	583	Canis lupus familiaris (Dog) (Canis familiaris)	lysosomal lumen acidification [GO:0007042]; lysosomal transport [GO:0007041]; negative regulation of neuron apoptotic process [GO:0043524]; negative regulation of neutrophil activation [GO:1902564]; negative regulation of respiratory burst involved in inflammatory response [GO:0060266]; positive regulation of aspartic-type peptidase activity [GO:1905247]; positive regulation of cell migration [GO…	Golgi apparatus [GO:0005794]; endoplasmic reticulum [GO:0005783]; extracellular space [GO:0005615]; late endosome [GO:0005770]; lysosomal membrane [GO:0005765]; plasma membrane [GO:0005886]	G protein-coupled receptor activity [GO:0004930]; chaperone binding [GO:0051087]	E2RHN1_CANLF	5|5|7|7	24	6	4	3|0|2|0|2|1|1|1	0.9	0.98	0.9	0.98	0.9	4.8	0.02
Angulin-1	F1PKT2	E2RAZ6	E2RAZ6_CANLF	GRPEL1	GrpE protein homolog	230	Canis lupus familiaris (Dog) (Canis familiaris)	protein folding [GO:0006457]; protein import into mitochondrial matrix [GO:0030150]	PAM complex, Tim23 associated import motor [GO:0001405]; nucleus [GO:0005634]	adenyl-nucleotide exchange factor activity [GO:0000774]; chaperone binding [GO:0051087]; protein homodimerization activity [GO:0042803]; unfolded protein binding [GO:0051082]	E2RAZ6_CANLF	5|7|7|6	25	6.25	4	2|0|2|0|3|2|2|2	0.83	0.94	0.83	0.94	0.83	3.85	0.03
Tricellulin	E2R3Z9	F6XHT8	F6XHT8_CANLF	HADH	Hydroxyacyl-CoA dehydrogenase	287	Canis lupus familiaris (Dog) (Canis familiaris)	fatty acid metabolic process [GO:0006631]; positive regulation of cold-induced thermogenesis [GO:0120162]	mitochondrion [GO:0005739]; nucleoplasm [GO:0005654]	3-hydroxyacyl-CoA dehydrogenase activity [GO:0003857]; NAD+ binding [GO:0070403]	F6XHT8_CANLF	8|6|6|7	27	6.75	4	5|3|1|0|0|0|0|0	0.88	0.93	0.88	0.93	0.88	6	0.02
Tricellulin	E2R3Z9	J9NZC6	J9NZC6_CANLF	HADHB	Uncharacterized protein	478	Canis lupus familiaris (Dog) (Canis familiaris)	fatty acid beta-oxidation [GO:0006635]	mitochondrion [GO:0005739]	acetyl-CoA C-acyltransferase activity [GO:0003988]; enoyl-CoA hydratase activity [GO:0004300]; long-chain-3-hydroxyacyl-CoA dehydrogenase activity [GO:0016509]; long-chain-enoyl-CoA hydratase activity [GO:0016508]	J9NZC6_CANLF	10|10|12|14	46	11.5	4	5|5|5|2|1|0|1|0	0.93	0.99	0.93	0.99	0.93	4.84	0.01
Tricellulin	E2R3Z9	E2R7A0	E2R7A0_CANLF	HAGH	Hydroxyacylglutathione hydrolase	309	Canis lupus familiaris (Dog) (Canis familiaris)	methylglyoxal catabolic process to D-lactate via S-lactoyl-glutathione [GO:0019243]	0	hydroxyacylglutathione hydrolase activity [GO:0004416]	E2R7A0_CANLF	15|14|14|14	57	14.25	4	3|1|3|3|4|4|6|5	0.99	1	0.99	1	0.99	3.93	0
Angulin-1	F1PKT2	E2REI0	E2REI0_CANLF	HEATR5A	HEAT repeat containing 5A	2046	Canis lupus familiaris (Dog) (Canis familiaris)	endocytosis [GO:0006897]; protein localization [GO:0008104]; retrograde transport, endosome to Golgi [GO:0042147]	cytosol [GO:0005829]; endocytic vesicle [GO:0030139]	0	E2REI0_CANLF	4|5|7|3	19	4.75	4	1|0|0|0|0|0|0|0	1	1	1	1	1	38	0
Tricellulin	E2R3Z9	F1PZG3	F1PZG3_CANLF	HIP1R	Huntingtin interacting protein 1 related	1063	Canis lupus familiaris (Dog) (Canis familiaris)	actin filament organization [GO:0007015]; activation of cysteine-type endopeptidase activity involved in apoptotic process [GO:0006919]; apoptotic process [GO:0006915]; clathrin coat assembly [GO:0048268]; digestive system development [GO:0055123]; negative regulation of Arp2/3 complex-mediated actin nucleation [GO:0034316]; negative regulation of actin filament polymerization [GO:0030837]; negat…	actin cortical patch [GO:0030479]; apical plasma membrane [GO:0016324]; clathrin-coated pit [GO:0005905]; clathrin-coated vesicle [GO:0030136]; cytosol [GO:0005829]; intracellular membrane-bounded organelle [GO:0043231]; mitochondrion [GO:0005739]; perinuclear region of cytoplasm [GO:0048471]; ruffle membrane [GO:0032587]	SH3 domain binding [GO:0017124]; actin filament binding [GO:0051015]; clathrin adaptor activity [GO:0035615]; clathrin binding [GO:0030276]; clathrin light chain binding [GO:0032051]; phosphatidylinositol binding [GO:0035091]; phosphatidylinositol-3,4,5-trisphosphate binding [GO:0005547]; phosphatidylinositol-3,4-bisphosphate binding [GO:0043325]; phosphatidylinositol-3,5-bisphosphate binding [GO…	F1PZG3_CANLF	6|3|2|3	14	3.5	4	1|0|0|1|0|0|0|0	0.93	1	0.93	1	0.93	14	0.01
Angulin-1	F1PKT2	F1PX67	F1PX67_CANLF	HIST1H1C	H15 domain-containing protein	213	Canis lupus familiaris (Dog) (Canis familiaris)	chromosome condensation [GO:0030261]; histone H3-K27 trimethylation [GO:0098532]; histone H3-K4 trimethylation [GO:0080182]; negative regulation of DNA recombination [GO:0045910]; negative regulation of chromatin silencing [GO:0031936]; negative regulation of transcription by RNA polymerase II [GO:0000122]; nucleosome assembly [GO:0006334]; nucleosome positioning [GO:0016584]; regulation of trans…	nuclear chromatin [GO:0000790]; nuclear euchromatin [GO:0005719]; nucleosome [GO:0000786]; nucleus [GO:0005634]; transcriptionally active chromatin [GO:0035327]	double-stranded DNA binding [GO:0003690]; nucleosomal DNA binding [GO:0031492]	F1PX67_CANLF	8|8|9|9	34	8.5	4	2|3|6|1|0|0|0|0	0.9	0.92	0.9	0.92	0.9	5.67	0.02
Angulin-1	F1PKT2	E2QYP1	E2QYP1_CANLF	HNRNPA1	Uncharacterized protein	373	Canis lupus familiaris (Dog) (Canis familiaris)	0	0	RNA binding [GO:0003723]	E2QYP1_CANLF	12|12|12|13	49	12.25	4	7|3|0|0|3|5|6|0	0.88	0.92	0.88	0.92	0.88	4.08	0.02
Angulin-1	F1PKT2	F1Q1K6	F1Q1K6_CANLF	HNRNPA2B1	Heterogeneous nuclear ribonucleoprotein A2/B1	353	Canis lupus familiaris (Dog) (Canis familiaris)	mRNA export from nucleus [GO:0006406]; mRNA splicing, via spliceosome [GO:0000398]; miRNA transport [GO:1990428]; negative regulation of mRNA splicing, via spliceosome [GO:0048025]; negative regulation of transcription by RNA polymerase II [GO:0000122]; primary miRNA processing [GO:0031053]	catalytic step 2 spliceosome [GO:0071013]; cytoplasm [GO:0005737]; extracellular exosome [GO:0070062]; nucleoplasm [GO:0005654]; ribonucleoprotein complex [GO:1990904]	N6-methyladenosine-containing RNA binding [GO:1990247]; RNA binding [GO:0003723]; mRNA 3'-UTR binding [GO:0003730]; mRNA binding [GO:0003729]; miRNA binding [GO:0035198]; pre-mRNA intronic binding [GO:0097157]; single-stranded telomeric DNA binding [GO:0043047]	F1Q1K6_CANLF	13|12|13|15	53	13.25	4	0|0|0|0|4|0|0|0	1	1	1	1	1	26.5	0
Angulin-1	F1PKT2	E2RFV7	E2RFV7_CANLF	HNRNPA3	Heterogeneous nuclear ribonucleoprotein A3	378	Canis lupus familiaris (Dog) (Canis familiaris)	0	catalytic step 2 spliceosome [GO:0071013]; nucleoplasm [GO:0005654]; ribonucleoprotein complex [GO:1990904]	RNA binding [GO:0003723]; mRNA binding [GO:0003729]	E2RFV7_CANLF	13|9|11|12	45	11.25	4	0|1|1|0|3|6|5|0	0.93	0.97	0.93	0.97	0.93	5.62	0.01
Angulin-1	F1PKT2	E2R8D6	E2R8D6_CANLF	HNRNPH1	Heterogeneous nuclear ribonucleoprotein H1	439	Canis lupus familiaris (Dog) (Canis familiaris)	regulation of RNA splicing [GO:0043484]	catalytic step 2 spliceosome [GO:0071013]; cytosol [GO:0005829]; nucleoplasm [GO:0005654]	RNA binding [GO:0003723]	E2R8D6_CANLF	14|14|13|16	57	14.25	4	7|3|0|1|6|5|3|4	0.97	0.99	0.97	0.99	0.97	3.93	0.01
Angulin-1	F1PKT2	E2RA50	E2RA50_CANLF	HNRNPK	Heterogeneous nuclear ribonucleoprotein K	439	Canis lupus familiaris (Dog) (Canis familiaris)	RNA processing [GO:0006396]; regulation of transcription by RNA polymerase II [GO:0006357]	0	DNA binding [GO:0003677]; RNA binding [GO:0003723]	E2RA50_CANLF	12|10|12|11	45	11.25	4	8|8|0|0|0|0|4|0	0.85	0.87	0.85	0.87	0.85	4.5	0.03
Tricellulin	E2R3Z9	E2RA50	E2RA50_CANLF	HNRNPK	Heterogeneous nuclear ribonucleoprotein K	439	Canis lupus familiaris (Dog) (Canis familiaris)	RNA processing [GO:0006396]; regulation of transcription by RNA polymerase II [GO:0006357]	0	DNA binding [GO:0003677]; RNA binding [GO:0003723]	E2RA50_CANLF	11|12|10|14	47	11.75	4	8|8|0|0|0|0|4|0	0.86	0.92	0.86	0.92	0.86	4.7	0.02
Angulin-1	F1PKT2	E2R944	E2R944_CANLF	HNRNPL	Heterogeneous nuclear ribonucleoprotein L	588	Canis lupus familiaris (Dog) (Canis familiaris)	mRNA processing [GO:0006397]; regulation of alternative mRNA splicing, via spliceosome [GO:0000381]	pronucleus [GO:0045120]	RNA binding [GO:0003723]	E2R944_CANLF	8|9|7|7	31	7.75	4	0|1|0|1|3|6|3|2	0.8	0.91	0.8	0.91	0.8	3.88	0.04
Angulin-1	F1PKT2	J9P6J3	J9P6J3_CANLF	HNRNPU	Heterogeneous nuclear ribonucleoprotein U	702	Canis lupus familiaris (Dog) (Canis familiaris)	0	nucleus [GO:0005634]	0	J9P6J3_CANLF	16|12|17|17	62	15.5	4	3|3|3|2|7|3|2|2	1	1	1	1	1	4.96	0
Tricellulin	E2R3Z9	F6Y057	F6Y057_CANLF	HOOK1	Hook microtubule tethering protein 1	728	Canis lupus familiaris (Dog) (Canis familiaris)	Golgi organization [GO:0007030]; cytoplasmic microtubule organization [GO:0031122]; cytoskeleton-dependent intracellular transport [GO:0030705]; early endosome to late endosome transport [GO:0045022]; endosome organization [GO:0007032]; endosome to lysosome transport [GO:0008333]; lysosome organization [GO:0007040]; manchette assembly [GO:1905198]	FHF complex [GO:0070695]; HOPS complex [GO:0030897]; centrosome [GO:0005813]; cytoplasm [GO:0005737]; cytosol [GO:0005829]	actin binding [GO:0003779]; dynein light intermediate chain binding [GO:0051959]; identical protein binding [GO:0042802]; microtubule binding [GO:0008017]	F6Y057_CANLF	14|19|18|17	68	17	4	5|1|6|4|9|9|6|6	0.78	0.99	0.78	0.99	0.78	2.96	0.05
Angulin-1	F1PKT2	E2RKN2	E2RKN2_CANLF	IFI44	Interferon induced protein 44	430	Canis lupus familiaris (Dog) (Canis familiaris)	0	0	0	E2RKN2_CANLF	6|8|7|6	27	6.75	4	0|0|0|0|0|0|0|1	1	1	1	1	1	54	0
Angulin-1	F1PKT2	E2RGJ4	E2RGJ4_CANLF	IFT52	Intraflagellar transport 52	446	Canis lupus familiaris (Dog) (Canis familiaris)	cilium assembly [GO:0060271]; dorsal/ventral pattern formation [GO:0009953]; embryonic digit morphogenesis [GO:0042733]; heart looping [GO:0001947]; intraciliary anterograde transport [GO:0035720]; intraciliary transport [GO:0042073]; negative regulation of epithelial cell proliferation [GO:0050680]; neural tube formation [GO:0001841]; non-motile cilium assembly [GO:1905515]; regulation of protei…	centriole [GO:0005814]; centrosome [GO:0005813]; ciliary basal body [GO:0036064]; ciliary base [GO:0097546]; ciliary tip [GO:0097542]; cilium [GO:0005929]; dendrite terminus [GO:0044292]; intraciliary transport particle B [GO:0030992]; photoreceptor connecting cilium [GO:0032391]	0	E2RGJ4_CANLF	5|4|4|5	18	4.5	4	0|0|0|0|0|0|0|0	1	1	1	1	1	45	0
Angulin-1	F1PKT2	E2RG29	E2RG29_CANLF	IFT74	Intraflagellar transport 74	600	Canis lupus familiaris (Dog) (Canis familiaris)	Notch signaling pathway [GO:0007219]; determination of left/right symmetry [GO:0007368]; heart development [GO:0007507]; intraciliary transport involved in cilium assembly [GO:0035735]; keratinocyte development [GO:0003334]; negative regulation of epithelial cell proliferation [GO:0050680]; non-motile cilium assembly [GO:1905515]; positive regulation of cell adhesion mediated by integrin [GO:0033…	centrosome [GO:0005813]; cilium [GO:0005929]; intraciliary transport particle B [GO:0030992]; nucleus [GO:0005634]	beta-tubulin binding [GO:0048487]; chromatin binding [GO:0003682]	E2RG29_CANLF	6|7|4|7	24	6	4	0|0|0|0|0|0|0|0	1	1	1	1	1	60	0
Angulin-1	F1PKT2	J9PAJ3	J9PAJ3_CANLF	IFT81	Intraflagellar transport 81	676	Canis lupus familiaris (Dog) (Canis familiaris)	cilium assembly [GO:0060271]; intraciliary transport [GO:0042073]	cilium [GO:0005929]; intraciliary transport particle B [GO:0030992]	tubulin binding [GO:0015631]	J9PAJ3_CANLF	6|8|7|9	30	7.5	4	0|0|0|0|0|0|0|0	1	1	1	1	1	75	0
Tricellulin	E2R3Z9	E2RTC5	E2RTC5_CANLF	IGF2BP1	Insulin like growth factor 2 mRNA binding protein 1	577	Canis lupus familiaris (Dog) (Canis familiaris)	CRD-mediated mRNA stabilization [GO:0070934]; negative regulation of translation [GO:0017148]; neuronal stem cell population maintenance [GO:0097150]; pallium cell proliferation in forebrain [GO:0022013]; regulation of mRNA stability involved in response to stress [GO:0010610]	CRD-mediated mRNA stability complex [GO:0070937]; cytoplasmic stress granule [GO:0010494]; cytosol [GO:0005829]; nucleoplasm [GO:0005654]	mRNA 3'-UTR binding [GO:0003730]; mRNA 5'-UTR binding [GO:0048027]; translation regulator activity [GO:0045182]	E2RTC5_CANLF	4|4|3|5	16	4	4	2|1|0|1|0|0|0|0	0.94	0.99	0.94	0.99	0.94	8	0.01
Angulin-1	F1PKT2	E2RTC5	E2RTC5_CANLF	IGF2BP1	Insulin like growth factor 2 mRNA binding protein 1	577	Canis lupus familiaris (Dog) (Canis familiaris)	CRD-mediated mRNA stabilization [GO:0070934]; negative regulation of translation [GO:0017148]; neuronal stem cell population maintenance [GO:0097150]; pallium cell proliferation in forebrain [GO:0022013]; regulation of mRNA stability involved in response to stress [GO:0010610]	CRD-mediated mRNA stability complex [GO:0070937]; cytoplasmic stress granule [GO:0010494]; cytosol [GO:0005829]; nucleoplasm [GO:0005654]	mRNA 3'-UTR binding [GO:0003730]; mRNA 5'-UTR binding [GO:0048027]; translation regulator activity [GO:0045182]	E2RTC5_CANLF	4|7|5|6	22	5.5	4	2|1|0|1|0|0|0|0	0.99	1	0.99	1	0.99	11	0
Tricellulin	E2R3Z9	J9P8W9	J9P8W9_CANLF	IGF2BP3	Insulin like growth factor 2 mRNA binding protein 3	579	Canis lupus familiaris (Dog) (Canis familiaris)	0	cytosol [GO:0005829]	mRNA 3'-UTR binding [GO:0003730]; mRNA 5'-UTR binding [GO:0048027]	J9P8W9_CANLF	6|5|5|8	24	6	4	0|1|0|0|0|0|0|0	1	1	1	1	1	48	0
Angulin-1	F1PKT2	F1PGB6	F1PGB6_CANLF	ILF3	Interleukin enhancer binding factor 3	896	Canis lupus familiaris (Dog) (Canis familiaris)	negative regulation of transcription, DNA-templated [GO:0045892]; negative regulation of translation [GO:0017148]; negative regulation of viral genome replication [GO:0045071]; positive regulation of transcription, DNA-templated [GO:0045893]; protein phosphorylation [GO:0006468]	mitochondrion [GO:0005739]; nucleolus [GO:0005730]; nucleoplasm [GO:0005654]; nucleus [GO:0005634]; ribonucleoprotein complex [GO:1990904]	DNA binding [GO:0003677]; double-stranded RNA binding [GO:0003725]; mRNA 3'-UTR AU-rich region binding [GO:0035925]; single-stranded RNA binding [GO:0003727]	F1PGB6_CANLF	8|9|6|9	32	8	4	2|2|2|2|1|3|2|1	0.91	0.99	0.91	0.99	0.91	4.27	0.01
Angulin-1	F1PKT2	F6X4J2	F6X4J2_CANLF	IPO7	Importin 7	1038	Canis lupus familiaris (Dog) (Canis familiaris)	innate immune response [GO:0045087]; protein import into nucleus [GO:0006606]	cytosol [GO:0005829]; nuclear envelope [GO:0005635]; nucleoplasm [GO:0005654]	Ran GTPase binding [GO:0008536]; SMAD binding [GO:0046332]; histone binding [GO:0042393]	F6X4J2_CANLF	10|6|7|8	31	7.75	4	1|0|0|0|1|0|1|2	1	1	1	1	1	12.4	0
Angulin-1	F1PKT2	F1PNH8	F1PNH8_CANLF	ITPRID2	ITPR interacting domain containing 2	1193	Canis lupus familiaris (Dog) (Canis familiaris)	0	cytosol [GO:0005829]; nucleus [GO:0005634]; plasma membrane [GO:0005886]	actin filament binding [GO:0051015]; signaling receptor binding [GO:0005102]	F1PNH8_CANLF	14|15|13|14	56	14	4	1|2|3|1|2|1|2|4	1	1	1	1	1	7	0
Angulin-1	F1PKT2	L7MTN8	L7MTN8_CANLF	ITSN1	Uncharacterized protein	1716	Canis lupus familiaris (Dog) (Canis familiaris)	intracellular signal transduction [GO:0035556]; regulation of Rho protein signal transduction [GO:0035023]	0	Rho guanyl-nucleotide exchange factor activity [GO:0005089]; calcium ion binding [GO:0005509]	L7MTN8_CANLF	3|11|9|6	29	7.25	4	1|0|0|0|1|1|1|1	0.93	1	0.93	1	0.93	11.6	0.01
Tricellulin	E2R3Z9	F1PR68	F1PR68_CANLF	ITSN2	Intersectin 2	1697	Canis lupus familiaris (Dog) (Canis familiaris)	endocytosis [GO:0006897]; positive regulation of dendrite extension [GO:1903861]; regulation of Rho protein signal transduction [GO:0035023]	centrosome [GO:0005813]	Rho guanyl-nucleotide exchange factor activity [GO:0005089]; calcium ion binding [GO:0005509]	F1PR68_CANLF	13|10|6|10	39	9.75	4	4|2|4|4|1|2|2|2	0.78	1	0.78	1	0.78	3.71	0.05
Angulin-1	F1PKT2	F1PR68	F1PR68_CANLF	ITSN2	Intersectin 2	1697	Canis lupus familiaris (Dog) (Canis familiaris)	endocytosis [GO:0006897]; positive regulation of dendrite extension [GO:1903861]; regulation of Rho protein signal transduction [GO:0035023]	centrosome [GO:0005813]	Rho guanyl-nucleotide exchange factor activity [GO:0005089]; calcium ion binding [GO:0005509]	F1PR68_CANLF	22|19|19|20	80	20	4	4|2|4|4|1|2|2|2	1	1	1	1	1	7.62	0
Tricellulin	E2R3Z9	E2RSP4	E2RSP4_CANLF	KARS	Lysine--tRNA ligase (EC 6.1.1.6) (Lysyl-tRNA synthetase)	625	Canis lupus familiaris (Dog) (Canis familiaris)	ERK1 and ERK2 cascade [GO:0070371]; activation of MAPK activity [GO:0000187]; basophil activation involved in immune response [GO:0002276]; diadenosine tetraphosphate biosynthetic process [GO:0015966]; lysyl-tRNA aminoacylation [GO:0006430]; negative regulation of cell population proliferation [GO:0008285]; positive regulation of ERK1 and ERK2 cascade [GO:0070374]; positive regulation of cytokine…	aminoacyl-tRNA synthetase multienzyme complex [GO:0017101]; cytosol [GO:0005829]; extracellular space [GO:0005615]; mitochondrion [GO:0005739]; nucleus [GO:0005634]	ATP adenylyltransferase activity [GO:0003877]; ATP binding [GO:0005524]; lysine-tRNA ligase activity [GO:0004824]; protein homodimerization activity [GO:0042803]; tRNA binding [GO:0000049]	E2RSP4_CANLF	13|13|12|12	50	12.5	4	5|2|4|3|4|5|5|5	0.85	0.92	0.85	0.92	0.85	3.03	0.03
Angulin-1	F1PKT2	F1Q2Y4	F1Q2Y4_CANLF	KCTD5	Potassium channel tetramerization domain containing 5	234	Canis lupus familiaris (Dog) (Canis familiaris)	proteasome-mediated ubiquitin-dependent protein catabolic process [GO:0043161]; protein homooligomerization [GO:0051260]	Cul3-RING ubiquitin ligase complex [GO:0031463]; cytoplasm [GO:0005737]; cytosol [GO:0005829]	cullin family protein binding [GO:0097602]; identical protein binding [GO:0042802]; protein-containing complex binding [GO:0044877]	F1Q2Y4_CANLF	2|2|2|2	8	2	4	0|0|0|0|0|0|0|0	0.97	0.97	0.97	0.97	0.97	20	0.01
Angulin-1	F1PKT2	F1PTY1	F1PTY1_CANLF	KRT1	Keratin, type II cytoskeletal 1	619	Canis lupus familiaris (Dog) (Canis familiaris)	complement activation, lectin pathway [GO:0001867]; establishment of skin barrier [GO:0061436]; negative regulation of inflammatory response [GO:0050728]; peptide cross-linking [GO:0018149]; protein heterotetramerization [GO:0051290]	cornified envelope [GO:0001533]; keratin filament [GO:0045095]	carbohydrate binding [GO:0030246]; protein heterodimerization activity [GO:0046982]; structural constituent of epidermis [GO:0030280]	F1PTY1_CANLF	4|3|3|3	13	3.25	4	0|0|0|0|0|3|0|2	0.75	0.84	0.75	0.84	0.75	5.2	0.06
Tricellulin	E2R3Z9	F1PTY1	F1PTY1_CANLF	KRT1	Keratin, type II cytoskeletal 1	619	Canis lupus familiaris (Dog) (Canis familiaris)	complement activation, lectin pathway [GO:0001867]; establishment of skin barrier [GO:0061436]; negative regulation of inflammatory response [GO:0050728]; peptide cross-linking [GO:0018149]; protein heterotetramerization [GO:0051290]	cornified envelope [GO:0001533]; keratin filament [GO:0045095]	carbohydrate binding [GO:0030246]; protein heterodimerization activity [GO:0046982]; structural constituent of epidermis [GO:0030280]	F1PTY1_CANLF	6|5|2|8	21	5.25	4	0|0|0|0|0|3|0|2	0.85	0.99	0.85	0.99	0.85	8.4	0.03
Tricellulin	E2R3Z9	F1PYU9	F1PYU9_CANLF	KRT10	Keratin, type I cytoskeletal 10	568	Canis lupus familiaris (Dog) (Canis familiaris)	keratinocyte differentiation [GO:0030216]; peptide cross-linking [GO:0018149]; protein heterotetramerization [GO:0051290]	cornified envelope [GO:0001533]; cytoplasm [GO:0005737]; intermediate filament [GO:0005882]	protein heterodimerization activity [GO:0046982]; structural constituent of epidermis [GO:0030280]	F1PYU9_CANLF	14|11|12|14	51	12.75	4	1|1|0|0|6|6|6|5	0.87	0.94	0.87	0.94	0.87	4.08	0.02
Tricellulin	E2R3Z9	Q6EIZ1	K22E_CANLF	KRT2	Keratin, type II cytoskeletal 2 epidermal (Cytokeratin-2e) (CK-2e) (Epithelial keratin-2e) (Keratin-2 epidermis) (Keratin-2e) (K2e) (Type-II keratin Kb2)	633	Canis lupus familiaris (Dog) (Canis familiaris)	positive regulation of epidermis development [GO:0045684]	keratin filament [GO:0045095]	0	K22E_CANLF	6|6|0|4	16	4	4	0|0|0|0|0|0|0|0	0.75	1	0.75	1	0.75	40	0.06
Tricellulin	E2R3Z9	E2RG27	E2RG27_CANLF	KTN1	Kinectin 1	1357	Canis lupus familiaris (Dog) (Canis familiaris)	microtubule-based movement [GO:0007018]; protein transport [GO:0015031]	integral component of endoplasmic reticulum membrane [GO:0030176]	kinesin binding [GO:0019894]	E2RG27_CANLF	16|14|20|19	69	17.25	4	4|4|0|0|2|3|2|2	1	1	1	1	1	8.12	0
Tricellulin	E2R3Z9	E2R761	E2R761_CANLF	LDHB	L-lactate dehydrogenase (EC 1.1.1.27)	334	Canis lupus familiaris (Dog) (Canis familiaris)	carbohydrate metabolic process [GO:0005975]; carboxylic acid metabolic process [GO:0019752]	cytoplasm [GO:0005737]	L-lactate dehydrogenase activity [GO:0004459]	E2R761_CANLF	5|5|6|7	23	5.75	4	7|4|0|0|0|0|0|0	0.76	0.84	0.76	0.84	0.76	4.18	0.06
Angulin-1	F1PKT2	E2RJW2	E2RJV9_CANLF	LOC100682956	Uncharacterized protein	82	Canis lupus familiaris (Dog) (Canis familiaris)	electron transport chain [GO:0022900]; proton transmembrane transport [GO:1902600]	integral component of membrane [GO:0016021]; mitochondrial respiratory chain complex IV [GO:0005751]	0	E2RJW2_CANLF	13|12|10|12	47	11.75	4	0|0|0|0|0|0|1|0	1	1	1	1	1	94	0
Tricellulin	E2R3Z9	E2QZG2	E2QZG2_CANLF	LOC106558887	Ribosomal_L23eN domain-containing protein	156	Canis lupus familiaris (Dog) (Canis familiaris)	ribosomal large subunit assembly [GO:0000027]; translation [GO:0006412]	cytosolic large ribosomal subunit [GO:0022625]; nucleus [GO:0005634]	TORC2 complex binding [GO:1904841]; structural constituent of ribosome [GO:0003735]	E2QZG2_CANLF	12|11|12|0	35	8.75	4	0|0|0|0|0|0|0|0	0.75	1	0.75	1	0.75	87.5	0.06
Tricellulin	E2R3Z9	F1PSJ7	F1PSJ7_CANLF	LSM14A	LSM14A, mRNA processing body assembly factor	430	Canis lupus familiaris (Dog) (Canis familiaris)	0	0	0	F1PSJ7_CANLF	2|2|3|2	9	2.25	4	0|1|1|0|0|0|0|0	0.85	0.96	0.85	0.96	0.85	9	0.02
Tricellulin	E2R3Z9	E2RHX1	E2RHX1_CANLF	LYAR	Ly1 antibody reactive	380	Canis lupus familiaris (Dog) (Canis familiaris)	erythrocyte development [GO:0048821]; negative regulation of transcription by RNA polymerase II [GO:0000122]; positive regulation of phagocytosis [GO:0050766]; rRNA processing [GO:0006364]	nucleolus [GO:0005730]; photoreceptor outer segment [GO:0001750]	DNA binding [GO:0003677]	E2RHX1_CANLF	7|8|8|7	30	7.5	4	1|2|3|0|0|0|0|0	0.98	0.99	0.98	0.99	0.98	10	0
Angulin-1	F1PKT2	Q2TLZ1	MACOI_CANLF	MACO1	Macoilin (Transmembrane protein 57)	664	Canis lupus familiaris (Dog) (Canis familiaris)	neuronal signal transduction [GO:0023041]	integral component of membrane [GO:0016021]; nuclear membrane [GO:0031965]; rough endoplasmic reticulum membrane [GO:0030867]	0	MACOI_CANLF	4|5|5|3	17	4.25	4	0|0|0|0|0|0|0|0	1	1	1	1	1	42.5	0
Tricellulin	E2R3Z9	J9P535	J9P535_CANLF	MAGI3	Membrane associated guanylate kinase, WW and PDZ domain containing 3	1490	Canis lupus familiaris (Dog) (Canis familiaris)	regulation of JNK cascade [GO:0046328]; signal transduction [GO:0007165]	cell-cell junction [GO:0005911]; cytoplasm [GO:0005737]	molecular adaptor activity [GO:0060090]	J9P535_CANLF	26|25|25|24	100	25	4	0|5|5|4|0|0|0|0	1	1	1	1	1	14.29	0
Tricellulin	E2R3Z9	F1PSC1	F1PSC1_CANLF	MAP4K4	Mitogen-activated protein kinase kinase kinase kinase 4	1324	Canis lupus familiaris (Dog) (Canis familiaris)	MAPK cascade [GO:0000165]; activation of protein kinase activity [GO:0032147]; negative regulation of apoptotic process [GO:0043066]; neuron projection morphogenesis [GO:0048812]; positive regulation of cell migration [GO:0030335]; regulation of JNK cascade [GO:0046328]; signal transduction by protein phosphorylation [GO:0023014]; stress-activated protein kinase signaling cascade [GO:0031098]	cytoplasm [GO:0005737]; focal adhesion [GO:0005925]	ATP binding [GO:0005524]; creatine kinase activity [GO:0004111]; microtubule binding [GO:0008017]; protein serine/threonine kinase activity [GO:0004674]	F1PSC1_CANLF	57|57|60|58	232	58	4	0|0|53|0|0|34|0|26	0.83	0.88	0.83	0.88	0.83	4.11	0.03
Tricellulin	E2R3Z9	E2RFG8	E2RFG8_CANLF	MID1IP1	MID1 interacting protein 1	183	Canis lupus familiaris (Dog) (Canis familiaris)	negative regulation of microtubule depolymerization [GO:0007026]; positive regulation of fatty acid biosynthetic process [GO:0045723]; positive regulation of ligase activity [GO:0051351]; protein polymerization [GO:0051258]; regulation of lipid biosynthetic process [GO:0046890]	cytosol [GO:0005829]; microtubule cytoskeleton [GO:0015630]; nucleus [GO:0005634]	identical protein binding [GO:0042802]; protein C-terminus binding [GO:0008022]	E2RFG8_CANLF	18|22|19|15	74	18.5	4	9|6|6|3|3|2|4|3	0.99	1	0.99	1	0.99	4.11	0
Angulin-1	F1PKT2	J9NX80	J9NX80_CANLF	MISP	Mitotic spindle positioning	609	Canis lupus familiaris (Dog) (Canis familiaris)	cell migration [GO:0016477]; establishment of centrosome localization [GO:0051660]; establishment of mitotic spindle orientation [GO:0000132]; mitotic spindle assembly [GO:0090307]; regulation of protein localization to cell cortex [GO:1904776]	actin filament [GO:0005884]; cortical actin cytoskeleton [GO:0030864]; focal adhesion [GO:0005925]; intracellular membrane-bounded organelle [GO:0043231]; mitotic spindle astral microtubule end [GO:1905721]; plasma membrane [GO:0005886]; spindle pole centrosome [GO:0031616]	actin filament binding [GO:0051015]	J9NX80_CANLF	6|6|6|5	23	5.75	4	0|0|0|0|1|1|2|0	1	1	1	1	1	11.5	0
Angulin-1	F1PKT2	F1P914	F1P914_CANLF	MVP	Major vault protein	890	Canis lupus familiaris (Dog) (Canis familiaris)	ERBB signaling pathway [GO:0038127]; negative regulation of protein autophosphorylation [GO:0031953]; negative regulation of protein tyrosine kinase activity [GO:0061099]; negative regulation of signaling [GO:0023057]	cytoplasm [GO:0005737]; cytoskeleton [GO:0005856]; cytosol [GO:0005829]; nucleus [GO:0005634]; perinuclear region of cytoplasm [GO:0048471]	identical protein binding [GO:0042802]; protein kinase binding [GO:0019901]; protein phosphatase binding [GO:0019903]	F1P914_CANLF	18|16|18|15	67	16.75	4	9|4|3|3|7|8|8|4	0.86	0.99	0.86	0.99	0.86	2.91	0.02
Tricellulin	E2R3Z9	Q9N0Y3	MX1_CANLF	MX1	Interferon-induced GTP-binding protein Mx1 (Myxoma resistance protein 1) (Myxovirus resistance protein 1)	657	Canis lupus familiaris (Dog) (Canis familiaris)	defense response to virus [GO:0051607]; dynamin family protein polymerization involved in mitochondrial fission [GO:0003374]; innate immune response [GO:0045087]; membrane fusion [GO:0061025]; mitochondrial fission [GO:0000266]; negative regulation of viral genome replication [GO:0045071]	cytoplasm [GO:0005737]; cytosol [GO:0005829]; endoplasmic reticulum membrane [GO:0005789]; exocytic vesicle [GO:0070382]; membrane [GO:0016020]; mitochondrial membrane [GO:0031966]; nuclear membrane [GO:0031965]; nucleus [GO:0005634]; perinuclear region of cytoplasm [GO:0048471]	GTP binding [GO:0005525]; GTPase activity [GO:0003924]; identical protein binding [GO:0042802]; microtubule binding [GO:0008017]	MX1_CANLF	6|8|6|9	29	7.25	4	0|1|1|0|3|0|0|1	0.99	1	0.99	1	0.99	9.67	0
Tricellulin	E2R3Z9	F1PKR9	F1PKR9_CANLF	MYBBP1A	MYB binding protein 1a	1259	Canis lupus familiaris (Dog) (Canis familiaris)	cellular response to glucose starvation [GO:0042149]; circadian regulation of gene expression [GO:0032922]; intrinsic apoptotic signaling pathway by p53 class mediator [GO:0072332]; negative regulation of transcription, DNA-templated [GO:0045892]; positive regulation of anoikis [GO:2000210]; positive regulation of cell cycle arrest [GO:0071158]; respiratory electron transport chain [GO:0022904]	NLS-dependent protein nuclear import complex [GO:0042564]; cytoplasm [GO:0005737]; nucleolus [GO:0005730]	E-box binding [GO:0070888]; sequence-specific DNA binding [GO:0043565]; transcription corepressor activity [GO:0003714]; transcription factor binding [GO:0008134]	F1PKR9_CANLF	25|25|19|24	93	23.25	4	0|0|7|0|0|0|0|0	1	1	1	1	1	26.57	0
Angulin-1	F1PKT2	J9P789	J9P789_CANLF	MYO5A	Myosin VA	1721	Canis lupus familiaris (Dog) (Canis familiaris)	0	myosin complex [GO:0016459]	ATP binding [GO:0005524]; actin binding [GO:0003779]; motor activity [GO:0003774]	J9P789_CANLF	4|5|4|5	18	4.5	4	0|0|0|0|0|0|2|0	0.98	0.99	0.98	0.99	0.98	18	0
Angulin-1	F1PKT2	F1PX71	F1PX71_CANLF	MYO5B	Myosin VB	1823	Canis lupus familiaris (Dog) (Canis familiaris)	0	myosin complex [GO:0016459]	ATP binding [GO:0005524]; actin filament binding [GO:0051015]; motor activity [GO:0003774]	F1PX71_CANLF	5|4|7|7	23	5.75	4	0|0|0|0|3|2|2|2	0.86	0.98	0.86	0.98	0.86	5.11	0.02
Angulin-1	F1PKT2	F1PEH6	F1PEH6_CANLF	N4BP1	NEDD4 binding protein 1	810	Canis lupus familiaris (Dog) (Canis familiaris)	cellular response to UV [GO:0034644]; negative regulation of proteasomal ubiquitin-dependent protein catabolic process [GO:0032435]; negative regulation of protein ubiquitination [GO:0031397]	PML body [GO:0016605]; nucleolus [GO:0005730]	0	F1PEH6_CANLF	14|9|10|12	45	11.25	4	0|0|0|0|0|0|0|0	1	1	1	1	1	112.5	0
Angulin-1	F1PKT2	F1PWM2	F1PVM9_CANLF	NDUFS2	NADH:ubiquinone oxidoreductase core subunit S2	463	Canis lupus familiaris (Dog) (Canis familiaris)	mitochondrial ATP synthesis coupled electron transport [GO:0042775]; response to oxidative stress [GO:0006979]	mitochondrial respiratory chain complex I [GO:0005747]; nucleoplasm [GO:0005654]	NAD binding [GO:0051287]; NADH dehydrogenase activity [GO:0003954]; quinone binding [GO:0048038]; ubiquitin protein ligase binding [GO:0031625]	F1PWM2_CANLF	0|4|4|4	12	3	4	0|0|0|0|0|0|0|0	0.75	1	0.75	1	0.75	30	0.06
Angulin-1	F1PKT2	F1PV82	F1PV82_CANLF	NEDD4L	Neural precursor cell expressed, developmentally down-regulated 4-like, E3 ubiquitin protein ligase	961	Canis lupus familiaris (Dog) (Canis familiaris)	negative regulation of potassium ion transmembrane transport [GO:1901380]; negative regulation of potassium ion transmembrane transporter activity [GO:1901017]; negative regulation of protein localization to cell surface [GO:2000009]; negative regulation of sodium ion transmembrane transporter activity [GO:2000650]; positive regulation of dendrite extension [GO:1903861]; positive regulation of pr…	cytoplasm [GO:0005737]; plasma membrane [GO:0005886]	ion channel binding [GO:0044325]; potassium channel inhibitor activity [GO:0019870]; sodium channel inhibitor activity [GO:0019871]; ubiquitin protein ligase activity [GO:0061630]	F1PV82_CANLF	12|11|12|10	45	11.25	4	5|0|0|5|0|0|0|0	0.96	0.97	0.96	0.97	0.96	9	0.01
Angulin-1	F1PKT2	F1PZJ7	F1PZJ7_CANLF	NIPSNAP2	Nipsnap homolog 2	286	Canis lupus familiaris (Dog) (Canis familiaris)	mitochondrion organization [GO:0007005]; oxidative phosphorylation [GO:0006119]	mitochondrial outer membrane [GO:0005741]; mitochondrion [GO:0005739]	0	F1PZJ7_CANLF	2|2|4|2	10	2.5	4	0|0|0|0|1|1|0|1	0.76	0.98	0.76	0.98	0.76	6.67	0.06
Tricellulin	E2R3Z9	F1PBZ4	F1PBZ4_CANLF	NQO1	NAD(P)H quinone dehydrogenase 1	275	Canis lupus familiaris (Dog) (Canis familiaris)	negative regulation of catalytic activity [GO:0043086]; response to oxidative stress [GO:0006979]	cytosol [GO:0005829]	NAD(P)H dehydrogenase (quinone) activity [GO:0003955]; electron transfer activity [GO:0009055]; identical protein binding [GO:0042802]; oxidoreductase activity [GO:0016491]	F1PBZ4_CANLF	11|8|8|8	35	8.75	4	5|3|0|0|0|0|0|0	0.94	0.98	0.94	0.98	0.94	8.75	0.01
Angulin-1	F1PKT2	F1PLD7	F1PLD7_CANLF	NUFIP2	Nuclear FMR1 interacting protein 2	700	Canis lupus familiaris (Dog) (Canis familiaris)	0	cytoplasmic stress granule [GO:0010494]; cytosol [GO:0005829]; nuclear body [GO:0016604]; polysomal ribosome [GO:0042788]	RNA binding [GO:0003723]	F1PLD7_CANLF	12|13|12|15	52	13	4	2|1|4|4|5|5|6|6	0.86	0.99	0.86	0.99	0.86	3.15	0.02
Tricellulin	E2R3Z9	F1PLD7	F1PLD7_CANLF	NUFIP2	Nuclear FMR1 interacting protein 2	700	Canis lupus familiaris (Dog) (Canis familiaris)	0	cytoplasmic stress granule [GO:0010494]; cytosol [GO:0005829]; nuclear body [GO:0016604]; polysomal ribosome [GO:0042788]	RNA binding [GO:0003723]	F1PLD7_CANLF	15|13|16|14	58	14.5	4	2|1|4|4|5|5|6|6	0.97	1	0.97	1	0.97	3.52	0.01
Angulin-1	F1PKT2	F6V153	F6V153_CANLF	NUP107	Nuclear pore complex protein	925	Canis lupus familiaris (Dog) (Canis familiaris)	female gonad development [GO:0008585]; mRNA export from nucleus [GO:0006406]; nephron development [GO:0072006]; nuclear pore complex assembly [GO:0051292]; posttranscriptional tethering of RNA polymerase II gene DNA at nuclear periphery [GO:0000973]; protein import into nucleus [GO:0006606]	kinetochore [GO:0000776]; nuclear membrane [GO:0031965]; nuclear periphery [GO:0034399]; nuclear pore outer ring [GO:0031080]	structural constituent of nuclear pore [GO:0017056]	F6V153_CANLF	2|4|2|2	10	2.5	4	0|0|0|0|0|0|0|0	0.97	1	0.97	1	0.97	25	0
Tricellulin	E2R3Z9	E2RB34	E2RB34_CANLF	NUP133	Nucleoporin 133	1156	Canis lupus familiaris (Dog) (Canis familiaris)	mRNA export from nucleus [GO:0006406]; nephron development [GO:0072006]; neural tube development [GO:0021915]; neurogenesis [GO:0022008]; nuclear pore distribution [GO:0031081]; nuclear pore organization [GO:0006999]; paraxial mesoderm development [GO:0048339]; protein import into nucleus [GO:0006606]; somite development [GO:0061053]	condensed chromosome outer kinetochore [GO:0000940]; nuclear membrane [GO:0031965]; nuclear pore outer ring [GO:0031080]	structural constituent of nuclear pore [GO:0017056]	E2RB34_CANLF	2|2|2|2	8	2	4	0|0|0|0|0|0|0|0	0.97	0.97	0.97	0.97	0.97	20	0.01
Tricellulin	E2R3Z9	F1Q2A2	F1Q2A2_CANLF	OAT	Ornithine aminotransferase	440	Canis lupus familiaris (Dog) (Canis familiaris)	arginine catabolic process to glutamate [GO:0019544]; arginine catabolic process to proline via ornithine [GO:0010121]; protein hexamerization [GO:0034214]	cytoplasm [GO:0005737]; mitochondrion [GO:0005739]; nucleoplasm [GO:0005654]	ornithine-oxo-acid transaminase activity [GO:0004587]; pyridoxal phosphate binding [GO:0030170]	F1Q2A2_CANLF	17|21|18|18	74	18.5	4	15|12|0|0|0|0|0|0	0.91	0.94	0.91	0.94	0.91	5.48	0.01
Tricellulin	E2R3Z9	E2R3X4	E2R3X4_CANLF	OCLN	Occludin	520	Canis lupus familiaris (Dog) (Canis familiaris)	bicellular tight junction assembly [GO:0070830]	bicellular tight junction [GO:0005923]; integral component of membrane [GO:0016021]; plasma membrane [GO:0005886]	0	E2R3X4_CANLF	0|4|5|4	13	3.25	4	1|1|0|0|0|0|0|0	0.75	1	0.75	1	0.75	13	0.06
Angulin-1	F1PKT2	H9GW68	H9GW68_CANLF	OGDH	Transket_pyr domain-containing protein	798	Canis lupus familiaris (Dog) (Canis familiaris)	cerebellar cortex development [GO:0021695]; hippocampus development [GO:0021766]; olfactory bulb mitral cell layer development [GO:0061034]; pyramidal neuron development [GO:0021860]; striatum development [GO:0021756]; tangential migration from the subventricular zone to the olfactory bulb [GO:0022028]; thalamus development [GO:0021794]; tricarboxylic acid cycle [GO:0006099]	mitochondrion [GO:0005739]; oxoglutarate dehydrogenase complex [GO:0045252]	oxoglutarate dehydrogenase (NAD+) activity [GO:0034602]; oxoglutarate dehydrogenase (succinyl-transferring) activity [GO:0004591]; thiamine pyrophosphate binding [GO:0030976]	H9GW68_CANLF	5|6|6|4	21	5.25	4	0|0|1|0|0|0|0|0	1	1	1	1	1	42	0
Tricellulin	E2R3Z9	F1PFK4	F1PFK4_CANLF	PARD3	Par-3 family cell polarity regulator	1220	Canis lupus familiaris (Dog) (Canis familiaris)	cell adhesion [GO:0007155]; establishment of cell polarity [GO:0030010]; establishment of centrosome localization [GO:0051660]; establishment or maintenance of epithelial cell apical/basal polarity [GO:0045197]; microtubule cytoskeleton organization [GO:0000226]; protein localization [GO:0008104]	adherens junction [GO:0005912]; apical junction complex [GO:0043296]; apical plasma membrane [GO:0016324]; bicellular tight junction [GO:0005923]; cell cortex [GO:0005938]; cell-cell adherens junction [GO:0005913]; cytoplasm [GO:0005737]	phosphatidylinositol binding [GO:0035091]	F1PFK4_CANLF	37|45|49|48	179	44.75	4	11|11|9|10|7|5|3|4	1	1	1	1	1	5.97	0
Angulin-1	F1PKT2	J9P585	J9P585_CANLF	PBDC1	Polysacc_synt_4 domain-containing protein	173	Canis lupus familiaris (Dog) (Canis familiaris)	0	0	0	J9P585_CANLF	3|3|2|3	11	2.75	4	0|0|0|0|2|0|0|0	0.9	0.92	0.9	0.92	0.9	11	0.02
Tricellulin	E2R3Z9	E2RCF9	E2RCF9_CANLF	PCBP2	Uncharacterized protein	331	Canis lupus familiaris (Dog) (Canis familiaris)	0	0	RNA binding [GO:0003723]	E2RCF9_CANLF	7|9|8|8	32	8	4	7|0|5|4|0|0|0|0	0.77	0.84	0.77	0.84	0.77	4	0.05
Angulin-1	F1PKT2	E2R3G3	E2R3G3_CANLF	PCMT1	Protein-L-isoaspartate O-methyltransferase (EC 2.1.1.77)	286	Canis lupus familiaris (Dog) (Canis familiaris)	0	cytoplasm [GO:0005737]; cytosol [GO:0005829]	protein-L-isoaspartate (D-aspartate) O-methyltransferase activity [GO:0004719]	E2R3G3_CANLF	4|3|5|3	15	3.75	4	0|0|0|0|1|1|0|0	0.98	1	0.98	1	0.98	15	0
Tricellulin	E2R3Z9	E2RD86	E2RD86_CANLF	PDIA3	Protein disulfide-isomerase (EC 5.3.4.1)	505	Canis lupus familiaris (Dog) (Canis familiaris)	cell redox homeostasis [GO:0045454]; protein folding [GO:0006457]; response to endoplasmic reticulum stress [GO:0034976]	cell surface [GO:0009986]; endoplasmic reticulum [GO:0005783]	protein disulfide isomerase activity [GO:0003756]	E2RD86_CANLF	15|13|15|15	58	14.5	4	9|16|1|1|0|0|0|0	0.85	0.87	0.85	0.87	0.85	4.3	0.03
Tricellulin	E2R3Z9	E2RB37	E2RB37_CANLF	PDIA6	Uncharacterized protein	440	Canis lupus familiaris (Dog) (Canis familiaris)	cell redox homeostasis [GO:0045454]	cell [GO:0005623]	isomerase activity [GO:0016853]	E2RB37_CANLF	3|2|4|3	12	3	4	2|1|0|0|0|0|0|0	0.86	0.96	0.86	0.96	0.86	8	0.02
Tricellulin	E2R3Z9	E2QUM4	E2QUM4_CANLF	PEAK1	Pseudopodium enriched atypical kinase 1	1712	Canis lupus familiaris (Dog) (Canis familiaris)	0	0	ATP binding [GO:0005524]; protein kinase activity [GO:0004672]	E2QUM4_CANLF	8|6|6|10	30	7.5	4	0|4|3|2|0|0|1|1	0.91	0.99	0.91	0.99	0.91	5.45	0.01
Angulin-1	F1PKT2	F1PGF0	F1PGF0_CANLF	PEX14	Pex14_N domain-containing protein	373	Canis lupus familiaris (Dog) (Canis familiaris)	protein import into peroxisome matrix, docking [GO:0016560]	peroxisomal membrane [GO:0005778]	0	F1PGF0_CANLF	6|7|5|5	23	5.75	4	0|0|0|0|0|1|1|0	1	1	1	1	1	23	0
Tricellulin	E2R3Z9	E2R7R9	E2R7R9_CANLF	PGAM5	PGAM family member 5, mitochondrial serine/threonine protein phosphatase	356	Canis lupus familiaris (Dog) (Canis familiaris)	necroptotic process [GO:0070266]; negative regulation of cold-induced thermogenesis [GO:0120163]	mitochondrion [GO:0005739]	GTPase activator activity [GO:0005096]; protein serine/threonine phosphatase activity [GO:0004722]; protein-containing complex binding [GO:0044877]	E2R7R9_CANLF	10|8|7|7	32	8	4	2|0|2|1|0|0|0|0	1	1	1	1	1	12.8	0
Angulin-1	F1PKT2	F1PEJ1	F1PEJ1_CANLF	PIK3C2B	Phosphatidylinositol-4-phosphate 3-kinase catalytic subunit type 2 beta	1634	Canis lupus familiaris (Dog) (Canis familiaris)	autophagosome organization [GO:1905037]; cell migration [GO:0016477]; cellular response to starvation [GO:0009267]; phosphatidylinositol 3-kinase signaling [GO:0014065]; phosphatidylinositol phosphorylation [GO:0046854]; phosphatidylinositol-3-phosphate biosynthetic process [GO:0036092]; phosphatidylinositol-mediated signaling [GO:0048015]; protein kinase B signaling [GO:0043491]	cytoplasm [GO:0005737]; cytosol [GO:0005829]; endocytic vesicle [GO:0030139]; membrane [GO:0016020]; nucleoplasm [GO:0005654]; phosphatidylinositol 3-kinase complex [GO:0005942]; plasma membrane [GO:0005886]	1-phosphatidylinositol-3-kinase activity [GO:0016303]; 1-phosphatidylinositol-4-phosphate 3-kinase activity [GO:0035005]; lipid kinase activity [GO:0001727]; phosphatidylinositol binding [GO:0035091]	F1PEJ1_CANLF	2|2|2|3	9	2.25	4	1|0|1|0|0|0|0|0	0.85	0.96	0.85	0.96	0.85	9	0.02
Angulin-1	F1PKT2	F1P9B3	F1P9B3_CANLF	PJA2	Praja ring finger ubiquitin ligase 2	710	Canis lupus familiaris (Dog) (Canis familiaris)	hippo signaling [GO:0035329]; protein ubiquitination [GO:0016567]; regulation of protein kinase A signaling [GO:0010738]	cytoplasm [GO:0005737]	ubiquitin protein ligase activity [GO:0061630]	F1P9B3_CANLF	5|3|2|2	12	3	4	0|0|0|0|0|0|0|0	0.98	1	0.98	1	0.98	30	0
Tricellulin	E2R3Z9	F1PY11	F1PY11_CANLF	PKP3	Plakophilin 3	807	Canis lupus familiaris (Dog) (Canis familiaris)	cell-cell adhesion [GO:0098609]; cell-cell junction assembly [GO:0007043]; desmosome assembly [GO:0002159]; negative regulation of mRNA catabolic process [GO:1902373]; protein localization to plasma membrane [GO:0072659]	cell-cell adherens junction [GO:0005913]; cell-cell junction [GO:0005911]; cytoplasm [GO:0005737]; desmosome [GO:0030057]; messenger ribonucleoprotein complex [GO:1990124]; nucleoplasm [GO:0005654]; nucleus [GO:0005634]; plasma membrane [GO:0005886]	alpha-catenin binding [GO:0045294]; cadherin binding [GO:0045296]; enzyme binding [GO:0019899]	F1PY11_CANLF	21|18|19|20	78	19.5	4	0|2|5|1|0|3|1|0	1	1	1	1	1	13	0
Tricellulin	E2R3Z9	F1PQ49	F1PQ49_CANLF	PKP4	Plakophilin 4	1193	Canis lupus familiaris (Dog) (Canis familiaris)	cell-cell adhesion [GO:0098609]; cell-cell junction assembly [GO:0007043]; positive regulation of GTPase activity [GO:0043547]; positive regulation of cytokinesis [GO:0032467]	cell-cell adherens junction [GO:0005913]; cell-cell contact zone [GO:0044291]; cell-cell junction [GO:0005911]; cytoplasm [GO:0005737]; cytoplasmic side of plasma membrane [GO:0009898]; cytoskeleton [GO:0005856]; desmosome [GO:0030057]; midbody [GO:0030496]; mitotic spindle [GO:0072686]; nucleus [GO:0005634]; perinuclear region of cytoplasm [GO:0048471]; plasma membrane [GO:0005886]; postsynaptic…	cadherin binding [GO:0045296]	F1PQ49_CANLF	46|49|0|43	138	34.5	4	0|0|0|0|0|0|0|0	0.75	1	0.75	1	0.75	345	0.06
Tricellulin	E2R3Z9	J9NU50	J9NU50_CANLF	PKP4	Plakophilin 4	1149	Canis lupus familiaris (Dog) (Canis familiaris)	cell-cell adhesion [GO:0098609]; positive regulation of GTPase activity [GO:0043547]; positive regulation of cytokinesis [GO:0032467]	0	0	J9NU50_CANLF	45|49|44|0	138	34.5	4	13|13|22|9|13|10|7|10	0.75	1	0.75	1	0.75	2.85	0.06
Tricellulin	E2R3Z9	F1PQM1	F1PQM1_CANLF	PNP	Purine nucleoside phosphorylase (EC 2.4.2.1) (Inosine-guanosine phosphorylase)	289	Canis lupus familiaris (Dog) (Canis familiaris)	immune response [GO:0006955]; inosine catabolic process [GO:0006148]; interleukin-2 secretion [GO:0070970]; nicotinamide riboside catabolic process [GO:0006738]; nucleotide biosynthetic process [GO:0009165]; positive regulation of T cell proliferation [GO:0042102]; positive regulation of alpha-beta T cell differentiation [GO:0046638]; response to drug [GO:0042493]; urate biosynthetic process [GO:…	cytoplasm [GO:0005737]; cytosol [GO:0005829]	drug binding [GO:0008144]; nucleoside binding [GO:0001882]; phosphate ion binding [GO:0042301]; purine nucleobase binding [GO:0002060]; purine-nucleoside phosphorylase activity [GO:0004731]	F1PQM1_CANLF	9|10|10|6	35	8.75	4	7|8|0|0|0|0|0|0	0.81	0.88	0.81	0.88	0.81	4.67	0.03
Angulin-1	F1PKT2	E2QWE3	E2QVV7_CANLF	POLDIP2	DNA polymerase delta interacting protein 2	368	Canis lupus familiaris (Dog) (Canis familiaris)	mitochondrion morphogenesis [GO:0070584]; negative regulation of macroautophagy [GO:0016242]; positive regulation of mitotic cell cycle [GO:0045931]	mitochondrial nucleoid [GO:0042645]	DNA binding [GO:0003677]	E2QWE3_CANLF	20|22|22|22	86	21.5	4	1|0|2|1|6|6|4|6	1	1	1	1	1	6.62	0
Angulin-1	F1PKT2	E2RFB4	E2RFB4_CANLF	PPM1G	Protein phosphatase, Mg2+/Mn2+ dependent 1G	544	Canis lupus familiaris (Dog) (Canis familiaris)	cell cycle arrest [GO:0007050]; peptidyl-threonine dephosphorylation [GO:0035970]	nucleoplasm [GO:0005654]; nucleus [GO:0005634]	magnesium-dependent protein serine/threonine phosphatase activity [GO:0004724]; metal ion binding [GO:0046872]; protein serine/threonine phosphatase activity [GO:0004722]	E2RFB4_CANLF	4|11|6|4	25	6.25	4	1|3|0|0|0|0|0|0	0.94	1	0.94	1	0.94	12.5	0.01
Angulin-1	F1PKT2	Q8MJ46	PP1G_CANLF	PPP1CC	Serine/threonine-protein phosphatase PP1-gamma catalytic subunit (PP-1G) (EC 3.1.3.16) (Protein phosphatase 1C catalytic subunit)	323	Canis lupus familiaris (Dog) (Canis familiaris)	cell cycle [GO:0007049]; cell division [GO:0051301]; entrainment of circadian clock by photoperiod [GO:0043153]; glycogen metabolic process [GO:0005977]; regulation of circadian rhythm [GO:0042752]	PTW/PP1 phosphatase complex [GO:0072357]; cleavage furrow [GO:0032154]; condensed chromosome kinetochore [GO:0000777]; cytoplasm [GO:0005737]; midbody [GO:0030496]; mitochondrion [GO:0005739]; nuclear speck [GO:0016607]; nucleolus [GO:0005730]; nucleus [GO:0005634]; protein phosphatase type 1 complex [GO:0000164]	metal ion binding [GO:0046872]; protein phosphatase 1 binding [GO:0008157]; protein serine/threonine phosphatase activity [GO:0004722]	PP1G_CANLF	15|14|13|17	59	14.75	4	0|21|0|0|0|0|0|0	0.92	0.94	0.92	0.94	0.92	5.62	0.01
Angulin-1	F1PKT2	E2R4H4	E2R4H4_CANLF	PSMA5	Proteasome endopeptidase complex (EC 3.4.25.1)	183	Canis lupus familiaris (Dog) (Canis familiaris)	proteasomal protein catabolic process [GO:0010498]; proteasomal ubiquitin-independent protein catabolic process [GO:0010499]; proteasome-mediated ubiquitin-dependent protein catabolic process [GO:0043161]	cytoplasm [GO:0005737]; cytosol [GO:0005829]; nucleus [GO:0005634]; proteasome core complex [GO:0005839]; proteasome core complex, alpha-subunit complex [GO:0019773]	endopeptidase activity [GO:0004175]; threonine-type endopeptidase activity [GO:0004298]	E2R4H4_CANLF	3|4|3|4	14	3.5	4	0|0|0|0|1|1|1|1	0.89	0.95	0.89	0.95	0.89	7	0.02
Angulin-1	F1PKT2	E2QX17	E2QX17_CANLF	PSMB3	Proteasome subunit beta (EC 3.4.25.1)	205	Canis lupus familiaris (Dog) (Canis familiaris)	proteasomal protein catabolic process [GO:0010498]; proteasomal ubiquitin-independent protein catabolic process [GO:0010499]; proteasome-mediated ubiquitin-dependent protein catabolic process [GO:0043161]	cytoplasm [GO:0005737]; nucleus [GO:0005634]; proteasome core complex [GO:0005839]; proteasome core complex, beta-subunit complex [GO:0019774]	endopeptidase activity [GO:0004175]; threonine-type endopeptidase activity [GO:0004298]	E2QX17_CANLF	3|3|3|2	11	2.75	4	0|0|0|0|0|0|0|0	0.99	0.99	0.99	0.99	0.99	27.5	0
Angulin-1	F1PKT2	E2RBR6	E2RBR6_CANLF	PSMB4	Proteasome subunit beta (EC 3.4.25.1)	264	Canis lupus familiaris (Dog) (Canis familiaris)	negative regulation of inflammatory response to antigenic stimulus [GO:0002862]; proteasomal protein catabolic process [GO:0010498]; proteasomal ubiquitin-independent protein catabolic process [GO:0010499]; proteasome-mediated ubiquitin-dependent protein catabolic process [GO:0043161]	cytoplasm [GO:0005737]; nucleus [GO:0005634]; proteasome core complex [GO:0005839]	endopeptidase activity [GO:0004175]; lipopolysaccharide binding [GO:0001530]; threonine-type endopeptidase activity [GO:0004298]	E2RBR6_CANLF	6|4|7|4	21	5.25	4	0|0|0|0|1|0|3|1	0.92	0.99	0.92	0.99	0.92	8.4	0.01
Angulin-1	F1PKT2	F1PQ40	F1PQ40_CANLF	PSMC1	Proteasome 26S subunit, ATPase 1	440	Canis lupus familiaris (Dog) (Canis familiaris)	protein catabolic process [GO:0030163]	cytoplasm [GO:0005737]; proteasome regulatory particle, base subcomplex [GO:0008540]	ATP binding [GO:0005524]; TBP-class protein binding [GO:0017025]; proteasome-activating ATPase activity [GO:0036402]	F1PQ40_CANLF	20|19|18|21	78	19.5	4	8|6|10|4|6|8|7|5	0.84	0.98	0.84	0.98	0.84	2.89	0.03
Angulin-1	F1PKT2	E2RM61	E2RM61_CANLF	PSMC5	Proteasome 26S subunit, ATPase 5	251	Canis lupus familiaris (Dog) (Canis familiaris)	modulation of chemical synaptic transmission [GO:0050804]; negative regulation of transcription, DNA-templated [GO:0045892]; positive regulation of RNA polymerase II transcriptional preinitiation complex assembly [GO:0045899]; proteasome-mediated ubiquitin-dependent protein catabolic process [GO:0043161]	cytoplasmic vesicle [GO:0031410]; cytosolic proteasome complex [GO:0031597]; nuclear proteasome complex [GO:0031595]; postsynapse [GO:0098794]; proteasome regulatory particle, base subcomplex [GO:0008540]	ATP binding [GO:0005524]; TBP-class protein binding [GO:0017025]; thyrotropin-releasing hormone receptor binding [GO:0031531]	E2RM61_CANLF	10|11|10|13	44	11	4	3|1|5|2|4|3|4|3	0.92	1	0.92	1	0.92	3.52	0.01
Angulin-1	F1PKT2	J9P4R4	J9P4R4_CANLF	PSMD1	26S proteasome non-ATPase regulatory subunit 1	701	Canis lupus familiaris (Dog) (Canis familiaris)	regulation of protein catabolic process [GO:0042176]	proteasome regulatory particle, base subcomplex [GO:0008540]	enzyme regulator activity [GO:0030234]	J9P4R4_CANLF	14|14|18|15	61	15.25	4	0|0|0|0|8|7|8|0	0.91	0.95	0.91	0.95	0.91	5.3	0.01
Angulin-1	F1PKT2	E2RJ26	E2RJ26_CANLF	PSMD11	Proteasome 26S subunit, non-ATPase 11	422	Canis lupus familiaris (Dog) (Canis familiaris)	proteasome assembly [GO:0043248]; stem cell differentiation [GO:0048863]; ubiquitin-dependent protein catabolic process [GO:0006511]	proteasome regulatory particle, lid subcomplex [GO:0008541]	structural molecule activity [GO:0005198]	E2RJ26_CANLF	17|16|16|17	66	16.5	4	5|1|1|2|7|7|7|8	0.92	0.94	0.92	0.94	0.92	3.47	0.01
Angulin-1	F1PKT2	J9JHD9	J9JHD9_CANLF	PSMD12	Proteasome 26S subunit, non-ATPase 12	456	Canis lupus familiaris (Dog) (Canis familiaris)	proteasome-mediated ubiquitin-dependent protein catabolic process [GO:0043161]	cytoplasm [GO:0005737]; nuclear proteasome complex [GO:0031595]; proteasome regulatory particle, lid subcomplex [GO:0008541]	0	J9JHD9_CANLF	9|10|11|13	43	10.75	4	2|1|1|0|0|4|2|4	0.99	1	0.99	1	0.99	6.14	0
Angulin-1	F1PKT2	E2R5N5	E2R5N5_CANLF	PSMD13	Proteasome 26S subunit, non-ATPase 13	376	Canis lupus familiaris (Dog) (Canis familiaris)	meiosis I [GO:0007127]; proteasome assembly [GO:0043248]; ubiquitin-dependent protein catabolic process [GO:0006511]	cytosol [GO:0005829]; nucleus [GO:0005634]; proteasome regulatory particle, lid subcomplex [GO:0008541]	structural molecule activity [GO:0005198]	E2R5N5_CANLF	13|12|10|13	48	12	4	2|1|0|1|6|5|3|1	0.96	0.98	0.96	0.98	0.96	5.05	0.01
Angulin-1	F1PKT2	E2RN00	E2RN00_CANLF	PSMD6	Proteasome 26S subunit, non-ATPase 6	516	Canis lupus familiaris (Dog) (Canis familiaris)	proteasome-mediated ubiquitin-dependent protein catabolic process [GO:0043161]	proteasome regulatory particle [GO:0005838]	enzyme regulator activity [GO:0030234]	E2RN00_CANLF	10|10|9|10	39	9.75	4	3|2|0|1|5|3|5|1	0.94	0.96	0.94	0.96	0.94	3.9	0.01
Angulin-1	F1PKT2	J9P6R1	J9P6R1_CANLF	PSMD7	Proteasome 26S subunit, non-ATPase 7	324	Canis lupus familiaris (Dog) (Canis familiaris)	proteasome-mediated ubiquitin-dependent protein catabolic process [GO:0043161]	nucleoplasm [GO:0005654]; proteasome complex [GO:0000502]; proteasome regulatory particle [GO:0005838]	protein homodimerization activity [GO:0042803]	J9P6R1_CANLF	11|11|12|8	42	10.5	4	4|2|2|2|6|4|4|3	0.75	0.97	0.75	0.97	0.75	3.11	0.06
Angulin-1	F1PKT2	E2QY43	E2QY43_CANLF	PSMD8	Proteasome 26S subunit, non-ATPase 8	351	Canis lupus familiaris (Dog) (Canis familiaris)	proteasome-mediated ubiquitin-dependent protein catabolic process [GO:0043161]	cytosol [GO:0005829]; proteasome regulatory particle, lid subcomplex [GO:0008541]	0	E2QY43_CANLF	7|4|3|3	17	4.25	4	1|1|1|0|1|0|0|0	0.91	1	0.91	1	0.91	8.5	0.02
Tricellulin	E2R3Z9	E2R002	E2R002_CANLF	PTGR1	Prostaglandin reductase 1	329	Canis lupus familiaris (Dog) (Canis familiaris)	0	cytoplasm [GO:0005737]	15-oxoprostaglandin 13-oxidase activity [GO:0047522]; 2-alkenal reductase [NAD(P)] activity [GO:0032440]	E2R002_CANLF	6|6|6|5	23	5.75	4	5|3|0|0|0|0|0|0	0.84	0.86	0.84	0.86	0.84	5.75	0.03
Angulin-1	F1PKT2	F6XKI0	F6XKI0_CANLF	PYCR1	Pyrroline-5-carboxylate reductase (EC 1.5.1.2)	341	Canis lupus familiaris (Dog) (Canis familiaris)	L-proline biosynthetic process [GO:0055129]; cellular response to oxidative stress [GO:0034599]; negative regulation of hydrogen peroxide-induced cell death [GO:1903206]; regulation of mitochondrial membrane potential [GO:0051881]	mitochondrion [GO:0005739]	identical protein binding [GO:0042802]; pyrroline-5-carboxylate reductase activity [GO:0004735]	F6XKI0_CANLF	4|4|4|4	16	4	4	1|1|1|1|1|0|1|1	0.82	0.82	0.82	0.82	0.82	4.57	0.03
Tricellulin	E2R3Z9	J9NWZ1	J9NVZ6_CANLF	QKI	Protein quaking	286	Canis lupus familiaris (Dog) (Canis familiaris)	0	0	RNA binding [GO:0003723]	J9NWZ1_CANLF	37|38|42|40	157	39.25	4	12|11|15|9|19|15|13|15	0.97	1	0.97	1	0.97	2.88	0.01
Tricellulin	E2R3Z9	P62490	RB11A_CANLF	RAB11A	Ras-related protein Rab-11A (Rab-11)	216	Canis lupus familiaris (Dog) (Canis familiaris)	Rab protein signal transduction [GO:0032482]; amyloid-beta clearance by transcytosis [GO:0150093]; astral microtubule organization [GO:0030953]; establishment of protein localization to organelle [GO:0072594]; exocytosis [GO:0006887]; exosomal secretion [GO:1990182]; intracellular protein transport [GO:0006886]; melanosome transport [GO:0032402]; mitotic metaphase plate congression [GO:0007080]; …	axon [GO:0030424]; centrosome [GO:0005813]; cleavage furrow [GO:0032154]; cytoplasmic vesicle membrane [GO:0030659]; endosome [GO:0005768]; exocytic vesicle [GO:0070382]; extracellular exosome [GO:0070062]; glutamatergic synapse [GO:0098978]; kinetochore microtubule [GO:0005828]; multivesicular body [GO:0005771]; perinuclear region of cytoplasm [GO:0048471]; phagocytic vesicle [GO:0045335]; posts…	GTP binding [GO:0005525]; GTPase activity [GO:0003924]; microtubule binding [GO:0008017]; myosin V binding [GO:0031489]; protein domain specific binding [GO:0019904]	RB11A_CANLF	4|3|3|3	13	3.25	4	1|1|0|0|0|0|0|0	0.97	0.99	0.97	0.99	0.97	13	0.01
Angulin-1	F1PKT2	E2R4W9	E2R4W9_CANLF	RAB3GAP2	RAB3 GTPase activating non-catalytic protein subunit 2	1540	Canis lupus familiaris (Dog) (Canis familiaris)	establishment of protein localization to endoplasmic reticulum membrane [GO:0097051]; positive regulation of autophagosome assembly [GO:2000786]; positive regulation of endoplasmic reticulum tubular network organization [GO:1903373]; positive regulation of protein lipidation [GO:1903061]; regulation of GTPase activity [GO:0043087]	cytosol [GO:0005829]; plasma membrane [GO:0005886]; protein-containing complex [GO:0032991]	Rab guanyl-nucleotide exchange factor activity [GO:0017112]	E2R4W9_CANLF	6|8|9|5	28	7	4	0|1|2|0|2|2|3|0	0.96	1	0.96	1	0.96	5.6	0.01
Angulin-1	F1PKT2	P62825	RAN_CANLF	RAN	GTP-binding nuclear protein Ran (GTPase Ran) (Ras-like protein TC4) (Ras-related nuclear protein)	216	Canis lupus familiaris (Dog) (Canis familiaris)	GTP metabolic process [GO:0046039]; cell division [GO:0051301]; mitotic sister chromatid segregation [GO:0000070]; positive regulation of protein export from nucleus [GO:0046827]; pre-miRNA export from nucleus [GO:0035281]; protein import into nucleus [GO:0006606]; snRNA import into nucleus [GO:0061015]	RISC complex [GO:0016442]; cytoplasm [GO:0005737]; cytosol [GO:0005829]; melanosome [GO:0042470]; nuclear envelope [GO:0005635]; nucleus [GO:0005634]; protein-containing complex [GO:0032991]	GTP binding [GO:0005525]; GTPase activity [GO:0003924]; RISC complex binding [GO:1905172]; magnesium ion binding [GO:0000287]; nuclear export signal receptor activity [GO:0005049]; pre-miRNA binding [GO:0070883]	RAN_CANLF	3|4|5|4	16	4	4	0|0|0|0|0|0|0|4	0.88	0.93	0.88	0.93	0.88	8	0.02
Tricellulin	E2R3Z9	P62825	RAN_CANLF	RAN	GTP-binding nuclear protein Ran (GTPase Ran) (Ras-like protein TC4) (Ras-related nuclear protein)	216	Canis lupus familiaris (Dog) (Canis familiaris)	GTP metabolic process [GO:0046039]; cell division [GO:0051301]; mitotic sister chromatid segregation [GO:0000070]; positive regulation of protein export from nucleus [GO:0046827]; pre-miRNA export from nucleus [GO:0035281]; protein import into nucleus [GO:0006606]; snRNA import into nucleus [GO:0061015]	RISC complex [GO:0016442]; cytoplasm [GO:0005737]; cytosol [GO:0005829]; melanosome [GO:0042470]; nuclear envelope [GO:0005635]; nucleus [GO:0005634]; protein-containing complex [GO:0032991]	GTP binding [GO:0005525]; GTPase activity [GO:0003924]; RISC complex binding [GO:1905172]; magnesium ion binding [GO:0000287]; nuclear export signal receptor activity [GO:0005049]; pre-miRNA binding [GO:0070883]	RAN_CANLF	4|5|4|5	18	4.5	4	0|0|0|0|0|0|0|4	0.91	0.93	0.91	0.93	0.91	9	0.01
Tricellulin	E2R3Z9	E2QRR5	E2QRR5_CANLF	RARS	Arginyl-tRNA synthetase	660	Canis lupus familiaris (Dog) (Canis familiaris)	arginyl-tRNA aminoacylation [GO:0006420]	aminoacyl-tRNA synthetase multienzyme complex [GO:0017101]; cytosol [GO:0005829]; nucleoplasm [GO:0005654]	ATP binding [GO:0005524]; arginine-tRNA ligase activity [GO:0004814]	E2QRR5_CANLF	12|11|10|17	50	12.5	4	0|0|0|0|0|0|4|0	0.99	1	0.99	1	0.99	25	0
Angulin-1	F1PKT2	E2RM49	E2RM49_CANLF	RBBP7	RB binding protein 7, chromatin remodeling factor	425	Canis lupus familiaris (Dog) (Canis familiaris)	0	nucleus [GO:0005634]	0	E2RM49_CANLF	7|7|8|9	31	7.75	4	5|4|2|0|0|0|1|2	0.86	0.93	0.86	0.93	0.86	4.43	0.02
Angulin-1	F1PKT2	F1PQR3	F1PQR3_CANLF	RBM33	RNA binding motif protein 33	1169	Canis lupus familiaris (Dog) (Canis familiaris)	0	0	nucleic acid binding [GO:0003676]	F1PQR3_CANLF	7|6|6|6	25	6.25	4	1|0|0|0|0|2|0|0	1	1	1	1	1	16.67	0
Angulin-1	F1PKT2	F1PQW6	F1PQV9_CANLF	RCVRN	Recoverin	202	Canis lupus familiaris (Dog) (Canis familiaris)	phototransduction [GO:0007602]; regulation of calcium ion transport [GO:0051924]; visual perception [GO:0007601]	0	calcium ion binding [GO:0005509]	F1PQW6_CANLF	3|3|3|4	13	3.25	4	0|0|0|0|1|0|0|0	0.99	1	0.99	1	0.99	26	0
Tricellulin	E2R3Z9	F1PUR4	F1PUR4_CANLF	RICTOR	RPTOR independent companion of MTOR complex 2	1705	Canis lupus familiaris (Dog) (Canis familiaris)	TOR signaling [GO:0031929]; actin cytoskeleton reorganization [GO:0031532]; embryo development ending in birth or egg hatching [GO:0009792]; establishment of cell polarity [GO:0030010]; establishment or maintenance of actin cytoskeleton polarity [GO:0030950]; peptidyl-serine phosphorylation [GO:0018105]; positive regulation of TOR signaling [GO:0032008]; positive regulation of actin filament poly…	TORC2 complex [GO:0031932]	enzyme activator activity [GO:0008047]; protein kinase binding [GO:0019901]; ribosome binding [GO:0043022]	F1PUR4_CANLF	55|0|61|59	175	43.75	4	0|0|0|0|0|0|0|0	0.75	1	0.75	1	0.75	437.5	0.06
Tricellulin	E2R3Z9	F1PU60	F1PU60_CANLF	ROCK1	Rho-associated protein kinase (EC 2.7.11.1)	1372	Canis lupus familiaris (Dog) (Canis familiaris)	I-kappaB kinase/NF-kappaB signaling [GO:0007249]; Rho protein signal transduction [GO:0007266]; actomyosin structure organization [GO:0031032]; apical constriction [GO:0003383]; bleb assembly [GO:0032060]; cortical actin cytoskeleton organization [GO:0030866]; embryonic morphogenesis [GO:0048598]; leukocyte tethering or rolling [GO:0050901]; mRNA destabilization [GO:0061157]; membrane to membrane…	amyloid-beta complex [GO:0106003]; cytoplasm [GO:0005737]; cytoplasmic stress granule [GO:0010494]; cytoskeleton [GO:0005856]; lamellipodium [GO:0030027]; plasma membrane [GO:0005886]; ruffle [GO:0001726]	ATP binding [GO:0005524]; GTP-Rho binding [GO:0017049]; Rho-dependent protein serine/threonine kinase activity [GO:0072518]; metal ion binding [GO:0046872]; protein serine/threonine kinase activity [GO:0004674]	F1PU60_CANLF	18|19|17|17	71	17.75	4	6|4|10|4|5|5|6|2	1	1	1	1	1	3.38	0
Tricellulin	E2R3Z9	F1PE53	F1PE53_CANLF	ROCK2	Rho associated coiled-coil containing protein kinase 2	1306	Canis lupus familiaris (Dog) (Canis familiaris)	I-kappaB kinase/NF-kappaB signaling [GO:0007249]; Rho protein signal transduction [GO:0007266]; actomyosin structure organization [GO:0031032]; cellular response to testosterone stimulus [GO:0071394]; centrosome duplication [GO:0051298]; cortical actin cytoskeleton organization [GO:0030866]; embryonic morphogenesis [GO:0048598]; mitotic cytokinesis [GO:0000281]; negative regulation of angiogenesi…	centrosome [GO:0005813]; cytoplasm [GO:0005737]; cytoplasmic ribonucleoprotein granule [GO:0036464]; cytoskeleton [GO:0005856]; cytosol [GO:0005829]	ATP binding [GO:0005524]; GTP-Rho binding [GO:0017049]; Rho-dependent protein serine/threonine kinase activity [GO:0072518]; metal ion binding [GO:0046872]; protein serine/threonine kinase activity [GO:0004674]	F1PE53_CANLF	44|46|44|36	170	42.5	4	4|2|5|2|3|3|4|2	1	1	1	1	1	13.6	0
Tricellulin	E2R3Z9	E2R9V0	E2R9V0_CANLF	RPL10A	Ribosomal protein	217	Canis lupus familiaris (Dog) (Canis familiaris)	cytoplasmic translation [GO:0002181]; maturation of LSU-rRNA [GO:0000470]	cytosolic large ribosomal subunit [GO:0022625]; polysomal ribosome [GO:0042788]	RNA binding [GO:0003723]; structural constituent of ribosome [GO:0003735]	E2R9V0_CANLF	16|15|11|14	56	14	4	11|5|6|2|1|1|0|0	0.84	0.92	0.84	0.92	0.84	4.31	0.03
Tricellulin	E2R3Z9	F1PI16	F1PI16_CANLF	RPL13A	60S ribosomal protein L13a	203	Canis lupus familiaris (Dog) (Canis familiaris)	negative regulation of translation [GO:0017148]; translation [GO:0006412]	cytosolic large ribosomal subunit [GO:0022625]; ribosome [GO:0005840]	mRNA binding [GO:0003729]; structural constituent of ribosome [GO:0003735]	F1PI16_CANLF	12|12|9|9	42	10.5	4	4|0|3|3|2|1|1|1	0.99	1	0.99	1	0.99	5.6	0
Tricellulin	E2R3Z9	D0VWQ3	RL18_CANLF	RPL18	Ribosomal protein L18	188	Canis lupus familiaris (Dog) (Canis familiaris)	cytoplasmic translation [GO:0002181]	cytosolic large ribosomal subunit [GO:0022625]; nucleolus [GO:0005730]; polysomal ribosome [GO:0042788]; rough endoplasmic reticulum [GO:0005791]	structural constituent of ribosome [GO:0003735]	RL18_CANLF	13|10|10|11	44	11	4	5|4|7|3|1|1|1|1	0.88	0.97	0.88	0.97	0.88	3.83	0.02
Angulin-1	F1PKT2	A0A0A0MPD2	A0A0A0MPD2_CANLF	RPL19	Ribosomal protein L19	194	Canis lupus familiaris (Dog) (Canis familiaris)	cytoplasmic translation [GO:0002181]	cytosolic large ribosomal subunit [GO:0022625]; polysomal ribosome [GO:0042788]; synapse [GO:0045202]	RNA binding [GO:0003723]; structural constituent of ribosome [GO:0003735]	A0A0A0MPD2_CANLF	5|7|5|7	24	6	4	2|0|4|2|1|1|1|1	0.83	0.96	0.83	0.96	0.83	4	0.03
Tricellulin	E2R3Z9	A0A0A0MPD2	A0A0A0MPD2_CANLF	RPL19	Ribosomal protein L19	194	Canis lupus familiaris (Dog) (Canis familiaris)	cytoplasmic translation [GO:0002181]	cytosolic large ribosomal subunit [GO:0022625]; polysomal ribosome [GO:0042788]; synapse [GO:0045202]	RNA binding [GO:0003723]; structural constituent of ribosome [GO:0003735]	A0A0A0MPD2_CANLF	8|7|8|8	31	7.75	4	2|0|4|2|1|1|1|1	0.98	0.99	0.98	0.99	0.98	5.17	0
Tricellulin	E2R3Z9	E2R0A6	E2R0A6_CANLF	RPL28	Ribosomal protein L28	137	Canis lupus familiaris (Dog) (Canis familiaris)	translation [GO:0006412]	cytosolic large ribosomal subunit [GO:0022625]	structural constituent of ribosome [GO:0003735]	E2R0A6_CANLF	7|8|5|5	25	6.25	4	1|1|1|0|1|1|1|1	0.97	1	0.97	1	0.97	7.14	0.01
Tricellulin	E2R3Z9	E2RHF5	E2RHF5_CANLF	RPL29	Uncharacterized protein	251	Canis lupus familiaris (Dog) (Canis familiaris)	cytoplasmic translation [GO:0002181]	cytosolic large ribosomal subunit [GO:0022625]	structural constituent of ribosome [GO:0003735]	E2RHF5_CANLF	4|4|4|5	17	4.25	4	1|2|2|0|0|0|1|0	0.93	0.98	0.93	0.98	0.93	5.67	0.01
Tricellulin	E2R3Z9	J9NU88	J9NU88_CANLF	RPL30	Ribosomal_L7Ae domain-containing protein	106	Canis lupus familiaris (Dog) (Canis familiaris)	0	cytosolic large ribosomal subunit [GO:0022625]	RNA binding [GO:0003723]; structural constituent of ribosome [GO:0003735]	J9NU88_CANLF	7|6|10|8	31	7.75	4	1|0|3|0|2|3|2|1	0.96	1	0.96	1	0.96	5.17	0.01
Tricellulin	E2R3Z9	E2RKA8	RL32_CANLF	RPL32	60S ribosomal protein L32	135	Canis lupus familiaris (Dog) (Canis familiaris)	translation [GO:0006412]	cytosolic large ribosomal subunit [GO:0022625]	structural constituent of ribosome [GO:0003735]	RL32_CANLF	9|5|6|6	26	6.5	4	3|2|0|0|0|0|0|0	0.95	0.99	0.95	0.99	0.95	10.4	0.01
Tricellulin	E2R3Z9	E2RPE5	E2RPE5_CANLF	RPL35	Ribosomal protein L35	123	Canis lupus familiaris (Dog) (Canis familiaris)	maturation of LSU-rRNA from tricistronic rRNA transcript (SSU-rRNA, 5.8S rRNA, LSU-rRNA) [GO:0000463]; translation [GO:0006412]	cytosolic large ribosomal subunit [GO:0022625]	mRNA binding [GO:0003729]; structural constituent of ribosome [GO:0003735]	E2RPE5_CANLF	3|4|4|4	15	3.75	4	0|0|2|0|0|0|0|0	0.96	0.97	0.96	0.97	0.96	15	0.01
Tricellulin	E2R3Z9	E2QYD8	E2QYD8_CANLF	RPL35A	Ribosomal protein L35a	110	Canis lupus familiaris (Dog) (Canis familiaris)	cytoplasmic translation [GO:0002181]; rRNA processing [GO:0006364]; ribosomal large subunit biogenesis [GO:0042273]	cytosolic large ribosomal subunit [GO:0022625]	structural constituent of ribosome [GO:0003735]	E2QYD8_CANLF	2|4|3|2	11	2.75	4	0|1|0|0|0|0|0|0	0.97	1	0.97	1	0.97	22	0
Angulin-1	F1PKT2	E2QYD8	E2QYD8_CANLF	RPL35A	Ribosomal protein L35a	110	Canis lupus familiaris (Dog) (Canis familiaris)	cytoplasmic translation [GO:0002181]; rRNA processing [GO:0006364]; ribosomal large subunit biogenesis [GO:0042273]	cytosolic large ribosomal subunit [GO:0022625]	structural constituent of ribosome [GO:0003735]	E2QYD8_CANLF	3|3|3|3	12	3	4	0|1|0|0|0|0|0|0	0.99	0.99	0.99	0.99	0.99	24	0
Tricellulin	E2R3Z9	F1Q424	F1Q424_CANLF	RPL6	60S ribosomal protein L6	288	Canis lupus familiaris (Dog) (Canis familiaris)	cytoplasmic translation [GO:0002181]; ribosomal large subunit assembly [GO:0000027]	cytosolic large ribosomal subunit [GO:0022625]	RNA binding [GO:0003723]; structural constituent of ribosome [GO:0003735]	F1Q424_CANLF	20|19|21|22	82	20.5	4	7|7|12|1|2|2|2|1	0.96	0.97	0.96	0.97	0.96	4.82	0.01
Tricellulin	E2R3Z9	E2RIA8	E2RIA8_CANLF	RPL8	Ribosomal protein L8	257	Canis lupus familiaris (Dog) (Canis familiaris)	cytoplasmic translation [GO:0002181]	cytosolic large ribosomal subunit [GO:0022625]; polysomal ribosome [GO:0042788]; postsynaptic density [GO:0014069]	RNA binding [GO:0003723]; structural constituent of ribosome [GO:0003735]	E2RIA8_CANLF	14|14|12|14	54	13.5	4	6|4|5|2|3|3|1|3	0.99	1	0.99	1	0.99	4	0
Tricellulin	E2R3Z9	J9P425	J9P425_CANLF	RPS19	Ribosomal protein S19	153	Canis lupus familiaris (Dog) (Canis familiaris)	ribosomal small subunit assembly [GO:0000028]; translation [GO:0006412]	cytosolic small ribosomal subunit [GO:0022627]	structural constituent of ribosome [GO:0003735]	J9P425_CANLF	6|4|6|7	23	5.75	4	0|3|0|2|1|0|1|1	0.93	1	0.93	1	0.93	5.75	0.01
Tricellulin	E2R3Z9	E2QWY6	E2QWY6_CANLF	RPS2	S5 DRBM domain-containing protein	293	Canis lupus familiaris (Dog) (Canis familiaris)	cellular response to interleukin-4 [GO:0071353]; translation [GO:0006412]	cytosolic small ribosomal subunit [GO:0022627]; synapse [GO:0045202]	RNA binding [GO:0003723]; structural constituent of ribosome [GO:0003735]	E2QWY6_CANLF	21|22|20|21	84	21	4	12|8|11|4|4|5|6|7	0.9	0.97	0.9	0.97	0.9	2.95	0.02
Tricellulin	E2R3Z9	J9NRJ3	J9NRJ3_CANLF	RPS24	40S ribosomal protein S24	130	Canis lupus familiaris (Dog) (Canis familiaris)	translation [GO:0006412]	ribosome [GO:0005840]	structural constituent of ribosome [GO:0003735]	J9NRJ3_CANLF	5|6|5|7	23	5.75	4	3|4|4|0|0|0|0|0	0.75	0.86	0.75	0.86	0.75	4.18	0.06
Angulin-1	F1PKT2	E2RFC7	E2RFC7_CANLF	RTRAF	Uncharacterized protein	244	Canis lupus familiaris (Dog) (Canis familiaris)	0	0	0	E2RFC7_CANLF	3|4|2|3	12	3	4	0|1|0|0|0|0|0|0	0.98	1	0.98	1	0.98	24	0
Tricellulin	E2R3Z9	F1PKY2	F1PKY2_CANLF	SCRIB	Scribbled planar cell polarity protein	1616	Canis lupus familiaris (Dog) (Canis familiaris)	activation of GTPase activity [GO:0090630]; apoptotic process involved in morphogenesis [GO:0060561]; auditory receptor cell stereocilium organization [GO:0060088]; cell migration [GO:0016477]; cell population proliferation [GO:0008283]; cell-cell adhesion [GO:0098609]; cochlear nucleus development [GO:0021747]; establishment of apical/basal cell polarity [GO:0035089]; establishment or maintenanc…	Scrib-APC-beta-catenin complex [GO:0034750]; basolateral plasma membrane [GO:0016323]; cell junction [GO:0030054]; cell leading edge [GO:0031252]; cell-cell adherens junction [GO:0005913]; cell-cell contact zone [GO:0044291]; cell-cell junction [GO:0005911]; myelin sheath abaxonal region [GO:0035748]; nucleoplasm [GO:0005654]; postsynaptic density [GO:0014069]; postsynaptic membrane [GO:0045211];…	ionotropic glutamate receptor binding [GO:0035255]	F1PKY2_CANLF	21|21|22|23	87	21.75	4	3|6|6|5|7|9|4|7	1	1	1	1	1	3.7	0
Angulin-1	F1PKT2	F1PDM3	F1PDM3_CANLF	SEC13	SEC13 homolog, nuclear pore and COPII coat complex component	322	Canis lupus familiaris (Dog) (Canis familiaris)	COPII-coated vesicle budding [GO:0090114]; COPII-coated vesicle cargo loading [GO:0090110]; positive regulation of TORC1 signaling [GO:1904263]; protein exit from endoplasmic reticulum [GO:0032527]	COPII vesicle coat [GO:0030127]; GATOR2 complex [GO:0061700]; Golgi membrane [GO:0000139]; cytosol [GO:0005829]; kinetochore [GO:0000776]; lysosomal membrane [GO:0005765]; nuclear pore outer ring [GO:0031080]; nucleoplasm [GO:0005654]	identical protein binding [GO:0042802]; structural molecule activity [GO:0005198]	F1PDM3_CANLF	5|6|5|4	20	5	4	4|2|1|2|0|0|1|0	0.75	0.89	0.75	0.89	0.75	4	0.06
Tricellulin	E2R3Z9	F1PDM3	F1PDM3_CANLF	SEC13	SEC13 homolog, nuclear pore and COPII coat complex component	322	Canis lupus familiaris (Dog) (Canis familiaris)	COPII-coated vesicle budding [GO:0090114]; COPII-coated vesicle cargo loading [GO:0090110]; positive regulation of TORC1 signaling [GO:1904263]; protein exit from endoplasmic reticulum [GO:0032527]	COPII vesicle coat [GO:0030127]; GATOR2 complex [GO:0061700]; Golgi membrane [GO:0000139]; cytosol [GO:0005829]; kinetochore [GO:0000776]; lysosomal membrane [GO:0005765]; nuclear pore outer ring [GO:0031080]; nucleoplasm [GO:0005654]	identical protein binding [GO:0042802]; structural molecule activity [GO:0005198]	F1PDM3_CANLF	6|4|7|8	25	6.25	4	4|2|1|2|0|0|1|0	0.85	0.98	0.85	0.98	0.85	5	0.03
Angulin-1	F1PKT2	E2R5K7	E2R5K7_CANLF	SEC16A	Protein transport protein sec16	2303	Canis lupus familiaris (Dog) (Canis familiaris)	COPII vesicle coating [GO:0048208]; Golgi organization [GO:0007030]; Golgi to plasma membrane CFTR protein transport [GO:0043000]; endoplasmic reticulum organization [GO:0007029]; positive regulation of protein exit from endoplasmic reticulum [GO:0070863]; protein exit from endoplasmic reticulum [GO:0032527]; protein localization to endoplasmic reticulum exit site [GO:0070973]; protein stabilizat…	ER to Golgi transport vesicle membrane [GO:0012507]; Golgi membrane [GO:0000139]; cytosol [GO:0005829]; endoplasmic reticulum exit site [GO:0070971]; endoplasmic reticulum membrane [GO:0005789]; perinuclear region of cytoplasm [GO:0048471]	0	E2R5K7_CANLF	43|44|49|47	183	45.75	4	13|11|16|6|14|11|13|11	1	1	1	1	1	3.85	0
Tricellulin	E2R3Z9	E2R5K7	E2R5K7_CANLF	SEC16A	Protein transport protein sec16	2303	Canis lupus familiaris (Dog) (Canis familiaris)	COPII vesicle coating [GO:0048208]; Golgi organization [GO:0007030]; Golgi to plasma membrane CFTR protein transport [GO:0043000]; endoplasmic reticulum organization [GO:0007029]; positive regulation of protein exit from endoplasmic reticulum [GO:0070863]; protein exit from endoplasmic reticulum [GO:0032527]; protein localization to endoplasmic reticulum exit site [GO:0070973]; protein stabilizat…	ER to Golgi transport vesicle membrane [GO:0012507]; Golgi membrane [GO:0000139]; cytosol [GO:0005829]; endoplasmic reticulum exit site [GO:0070971]; endoplasmic reticulum membrane [GO:0005789]; perinuclear region of cytoplasm [GO:0048471]	0	E2R5K7_CANLF	56|55|59|66	236	59	4	13|11|16|6|14|11|13|11	1	1	1	1	1	4.97	0
Tricellulin	E2R3Z9	E2RH29	E2RH29_CANLF	SEC23B	Protein transport protein SEC23	767	Canis lupus familiaris (Dog) (Canis familiaris)	COPII-coated vesicle cargo loading [GO:0090110]; intracellular protein transport [GO:0006886]	COPII vesicle coat [GO:0030127]; Golgi membrane [GO:0000139]; cytosol [GO:0005829]; endoplasmic reticulum exit site [GO:0070971]; endoplasmic reticulum membrane [GO:0005789]; perinuclear region of cytoplasm [GO:0048471]	GTPase activator activity [GO:0005096]; zinc ion binding [GO:0008270]	E2RH29_CANLF	6|6|6|8	26	6.5	4	7|0|0|0|0|0|0|0	0.91	0.94	0.91	0.94	0.91	7.43	0.02
Angulin-1	F1PKT2	E2RH29	E2RH29_CANLF	SEC23B	Protein transport protein SEC23	767	Canis lupus familiaris (Dog) (Canis familiaris)	COPII-coated vesicle cargo loading [GO:0090110]; intracellular protein transport [GO:0006886]	COPII vesicle coat [GO:0030127]; Golgi membrane [GO:0000139]; cytosol [GO:0005829]; endoplasmic reticulum exit site [GO:0070971]; endoplasmic reticulum membrane [GO:0005789]; perinuclear region of cytoplasm [GO:0048471]	GTPase activator activity [GO:0005096]; zinc ion binding [GO:0008270]	E2RH29_CANLF	7|9|8|9	33	8.25	4	7|0|0|0|0|0|0|0	0.94	0.95	0.94	0.95	0.94	9.43	0.01
Angulin-1	F1PKT2	E2RRN0	E2RRN0_CANLF	SEC24A	SEC24 homolog A, COPII coat complex component	1091	Canis lupus familiaris (Dog) (Canis familiaris)	endoplasmic reticulum to Golgi vesicle-mediated transport [GO:0006888]; intracellular protein transport [GO:0006886]	COPII vesicle coat [GO:0030127]	zinc ion binding [GO:0008270]	E2RRN0_CANLF	2|2|3|3	10	2.5	4	1|0|1|1|0|0|0|0	0.8	0.91	0.8	0.91	0.8	6.67	0.03
Tricellulin	E2R3Z9	E2RRN0	E2RRN0_CANLF	SEC24A	SEC24 homolog A, COPII coat complex component	1091	Canis lupus familiaris (Dog) (Canis familiaris)	endoplasmic reticulum to Golgi vesicle-mediated transport [GO:0006888]; intracellular protein transport [GO:0006886]	COPII vesicle coat [GO:0030127]	zinc ion binding [GO:0008270]	E2RRN0_CANLF	8|5|4|3	20	5	4	1|0|1|1|0|0|0|0	0.97	1	0.97	1	0.97	13.33	0.01
Angulin-1	F1PKT2	F1Q043	F1Q043_CANLF	SEC24B	SEC24 homolog B, COPII coat complex component	1258	Canis lupus familiaris (Dog) (Canis familiaris)	endoplasmic reticulum to Golgi vesicle-mediated transport [GO:0006888]; intracellular protein transport [GO:0006886]	COPII vesicle coat [GO:0030127]	zinc ion binding [GO:0008270]	F1Q043_CANLF	4|6|9|5	24	6	4	0|2|3|1|1|0|0|0	0.91	1	0.91	1	0.91	6.86	0.01
Tricellulin	E2R3Z9	F1Q043	F1Q043_CANLF	SEC24B	SEC24 homolog B, COPII coat complex component	1258	Canis lupus familiaris (Dog) (Canis familiaris)	endoplasmic reticulum to Golgi vesicle-mediated transport [GO:0006888]; intracellular protein transport [GO:0006886]	COPII vesicle coat [GO:0030127]	zinc ion binding [GO:0008270]	F1Q043_CANLF	7|7|10|8	32	8	4	0|2|3|1|1|0|0|0	0.99	1	0.99	1	0.99	9.14	0
Tricellulin	E2R3Z9	J9NRG5	J9NRG5_CANLF	SEC31A	SEC31 homolog A, COPII coat complex component	1221	Canis lupus familiaris (Dog) (Canis familiaris)	endoplasmic reticulum to Golgi vesicle-mediated transport [GO:0006888]	cytoplasm [GO:0005737]	0	J9NRG5_CANLF	6|7|7|4	24	6	4	1|1|0|0|2|2|1|0	0.95	0.99	0.95	0.99	0.95	6.86	0.01
Tricellulin	E2R3Z9	F1PXY4	F1PXY4_CANLF	SLC25A3	Uncharacterized protein	361	Canis lupus familiaris (Dog) (Canis familiaris)	phosphate ion transmembrane transport [GO:0035435]	integral component of mitochondrial inner membrane [GO:0031305]	inorganic phosphate transmembrane transporter activity [GO:0005315]	F1PXY4_CANLF	7|7|4|7	25	6.25	4	0|1|0|0|0|2|3|4	0.82	0.91	0.82	0.91	0.82	5	0.03
Tricellulin	E2R3Z9	F1Q1J6	F1Q1J6_CANLF	SLC25A6	Solute carrier family 25 member 6	272	Canis lupus familiaris (Dog) (Canis familiaris)	0	integral component of membrane [GO:0016021]; mitochondrial inner membrane [GO:0005743]	ATP:ADP antiporter activity [GO:0005471]	F1Q1J6_CANLF	7|7|5|4	23	5.75	4	0|3|0|1|0|0|0|3	0.88	0.96	0.88	0.96	0.88	6.57	0.02
Tricellulin	E2R3Z9	E2RCJ6	E2RCJ6_CANLF	SLC4A2	Anion exchange protein	1236	Canis lupus familiaris (Dog) (Canis familiaris)	bicarbonate transport [GO:0015701]; regulation of intracellular pH [GO:0051453]	integral component of plasma membrane [GO:0005887]	inorganic anion exchanger activity [GO:0005452]	E2RCJ6_CANLF	21|15|22|18	76	19	4	3|2|12|4|7|5|5|5	0.84	1	0.84	1	0.84	3.53	0.03
Tricellulin	E2R3Z9	J9PAF7	J9PAF7_CANLF	SLC4A7	Anion exchange protein	1125	Canis lupus familiaris (Dog) (Canis familiaris)	0	integral component of membrane [GO:0016021]	inorganic anion exchanger activity [GO:0005452]	J9PAF7_CANLF	57|51|56|55	219	54.75	4	5|6|9|0|0|0|17|17	1	1	1	1	1	8.11	0
Angulin-1	F1PKT2	E2RDW3	E2RDW3_CANLF	SORBS2	Sorbin and SH3 domain containing 2	1193	Canis lupus familiaris (Dog) (Canis familiaris)	Notch signaling pathway [GO:0007219]; actin filament organization [GO:0007015]	nucleoplasm [GO:0005654]; plasma membrane [GO:0005886]	nucleic acid binding [GO:0003676]	E2RDW3_CANLF	13|0|11|16	40	10	4	0|0|0|0|0|0|0|0	0.75	1	0.75	1	0.75	100	0.06
Angulin-1	F1PKT2	F1PXU1	F1PXU1_CANLF	SPTBN1	Spectrin beta chain	2364	Canis lupus familiaris (Dog) (Canis familiaris)	Golgi to plasma membrane protein transport [GO:0043001]; actin filament capping [GO:0051693]; common-partner SMAD protein phosphorylation [GO:0007182]; membrane assembly [GO:0071709]; mitotic cytokinesis [GO:0000281]; plasma membrane organization [GO:0007009]; positive regulation of interleukin-2 secretion [GO:1900042]; positive regulation of protein localization to plasma membrane [GO:1903078]; …	M band [GO:0031430]; axolemma [GO:0030673]; cuticular plate [GO:0032437]; nucleolus [GO:0005730]; postsynaptic density [GO:0014069]; spectrin [GO:0008091]	GTPase binding [GO:0051020]; actin binding [GO:0003779]; ankyrin binding [GO:0030506]; phospholipid binding [GO:0005543]; structural constituent of cytoskeleton [GO:0005200]	F1PXU1_CANLF	178|189|174|180	721	180.25	4	0|0|0|0|152|0|146|0	0.96	0.97	0.96	0.97	0.96	4.84	0.01
Tricellulin	E2R3Z9	P33731	SRP72_CANLF	SRP72	Signal recognition particle subunit SRP72 (SRP72) (Signal recognition particle 72 kDa protein)	671	Canis lupus familiaris (Dog) (Canis familiaris)	SRP-dependent cotranslational protein targeting to membrane [GO:0006614]; response to drug [GO:0042493]	cytosol [GO:0005829]; endoplasmic reticulum [GO:0005783]; signal recognition particle, endoplasmic reticulum targeting [GO:0005786]	7S RNA binding [GO:0008312]; TPR domain binding [GO:0030911]; ribosome binding [GO:0043022]; signal recognition particle binding [GO:0005047]	SRP72_CANLF	3|3|2|3	11	2.75	4	1|2|1|0|0|0|0|0	0.78	0.85	0.78	0.85	0.78	5.5	0.05
Angulin-1	F1PKT2	E2RN50	E2RN50_CANLF	STAM	Signal transducing adaptor molecule	538	Canis lupus familiaris (Dog) (Canis familiaris)	intracellular protein transport [GO:0006886]; positive regulation of exosomal secretion [GO:1903543]; regulation of extracellular exosome assembly [GO:1903551]	ESCRT-0 complex [GO:0033565]	ubiquitin-like protein ligase binding [GO:0044389]	E2RN50_CANLF	17|13|17|14	61	15.25	4	6|6|5|2|4|5|4|5	0.9	1	0.9	1	0.9	3.3	0.02
Tricellulin	E2R3Z9	E2RN50	E2RN50_CANLF	STAM	Signal transducing adaptor molecule	538	Canis lupus familiaris (Dog) (Canis familiaris)	intracellular protein transport [GO:0006886]; positive regulation of exosomal secretion [GO:1903543]; regulation of extracellular exosome assembly [GO:1903551]	ESCRT-0 complex [GO:0033565]	ubiquitin-like protein ligase binding [GO:0044389]	E2RN50_CANLF	14|15|19|14	62	15.5	4	6|6|5|2|4|5|4|5	0.94	1	0.94	1	0.94	3.35	0.01
Tricellulin	E2R3Z9	F1PNS4	F1PNS4_CANLF	STAM2	Signal transducing adaptor molecule 2	548	Canis lupus familiaris (Dog) (Canis familiaris)	intracellular protein transport [GO:0006886]	cytosol [GO:0005829]; nucleoplasm [GO:0005654]	0	F1PNS4_CANLF	4|4|0|6	14	3.5	4	0|0|0|0|0|0|0|0	0.75	1	0.75	1	0.75	35	0.06
Angulin-1	F1PKT2	F1PNS4	F1PNS4_CANLF	STAM2	Signal transducing adaptor molecule 2	548	Canis lupus familiaris (Dog) (Canis familiaris)	intracellular protein transport [GO:0006886]	cytosol [GO:0005829]; nucleoplasm [GO:0005654]	0	F1PNS4_CANLF	3|3|3|2	11	2.75	4	0|0|0|0|0|0|0|0	0.99	0.99	0.99	0.99	0.99	27.5	0
Angulin-1	F1PKT2	E2RBU1	E2RBU1_CANLF	STRAP	Serine/threonine kinase receptor associated protein	350	Canis lupus familiaris (Dog) (Canis familiaris)	maintenance of gastrointestinal epithelium [GO:0030277]; negative regulation of epithelial cell migration [GO:0010633]; negative regulation of epithelial cell proliferation [GO:0050680]; negative regulation of epithelial to mesenchymal transition [GO:0010719]; negative regulation of pathway-restricted SMAD protein phosphorylation [GO:0060394]; negative regulation of transcription by RNA polymeras…	SMN complex [GO:0032797]; SMN-Sm protein complex [GO:0034719]; cytosol [GO:0005829]; nucleoplasm [GO:0005654]	signaling receptor binding [GO:0005102]	E2RBU1_CANLF	13|13|13|15	54	13.5	4	5|6|7|2|4|2|2|3	0.97	1	0.97	1	0.97	3.48	0.01
Angulin-1	F1PKT2	F1PBS6	F1PBS6_CANLF	SURF4	Surfeit 4	260	Canis lupus familiaris (Dog) (Canis familiaris)	Golgi organization [GO:0007030]; positive regulation of organelle organization [GO:0010638]	endoplasmic reticulum-Golgi intermediate compartment [GO:0005793]; integral component of membrane [GO:0016021]	0	F1PBS6_CANLF	2|3|2|4	11	2.75	4	1|1|0|0|0|0|0|0	0.9	0.99	0.9	0.99	0.9	11	0.02
Tricellulin	E2R3Z9	F1P9W2	F1P9V5_CANLF	SYNJ2	Synaptojanin 2	1444	Canis lupus familiaris (Dog) (Canis familiaris)	brain development [GO:0007420]; inositol phosphate dephosphorylation [GO:0046855]; phosphatidylinositol dephosphorylation [GO:0046856]	perinuclear region of cytoplasm [GO:0048471]; presynapse [GO:0098793]	RNA binding [GO:0003723]; SH3 domain binding [GO:0017124]; phosphatidylinositol-4,5-bisphosphate 5-phosphatase activity [GO:0004439]	F1P9W2_CANLF	4|4|4|2	14	3.5	4	0|0|0|0|0|0|0|0	0.99	1	0.99	1	0.99	35	0
Tricellulin	E2R3Z9	E2RF58	E2RF58_CANLF	SYNRG	Synergin gamma	1315	Canis lupus familiaris (Dog) (Canis familiaris)	0	0	0	E2RF58_CANLF	12|11|11|9	43	10.75	4	2|2|5|1|4|3|4|3	0.92	0.99	0.92	0.99	0.92	3.58	0.01
Angulin-1	F1PKT2	F6UPV2	F6UPV2_CANLF	TAF1	Transcription initiation factor TFIID subunit	1893	Canis lupus familiaris (Dog) (Canis familiaris)	DNA-templated transcription, initiation [GO:0006352]; regulation of transcription, DNA-templated [GO:0006355]	transcription factor TFIID complex [GO:0005669]	DNA binding [GO:0003677]; protein serine/threonine kinase activity [GO:0004674]	F6UPV2_CANLF	5|3|6|4	18	4.5	4	0|0|0|0|0|0|0|0	1	1	1	1	1	45	0
Tricellulin	E2R3Z9	F1PND8	F1PND8_CANLF	TANC1	Tetratricopeptide repeat, ankyrin repeat and coiled-coil containing 1	1387	Canis lupus familiaris (Dog) (Canis familiaris)	dendritic spine maintenance [GO:0097062]; myoblast fusion [GO:0007520]; visual learning [GO:0008542]	axon terminus [GO:0043679]; dendrite [GO:0030425]; neuronal cell body [GO:0043025]	0	F1PND8_CANLF	18|18|19|18	73	18.25	4	11|3|11|7|2|0|3|1	0.85	0.89	0.85	0.89	0.85	3.84	0.03
Tricellulin	E2R3Z9	F1PAH3	F1PAH3_CANLF	TANC2	Tetratricopeptide repeat, ankyrin repeat and coiled-coil containing 2	1998	Canis lupus familiaris (Dog) (Canis familiaris)	0	0	0	F1PAH3_CANLF	7|10|13|12	42	10.5	4	0|2|7|2|0|0|0|0	0.93	0.97	0.93	0.97	0.93	7.64	0.01
Tricellulin	E2R3Z9	F1PV47	F1PV12_CANLF	TBC1D10A	TBC1 domain family member 10A	457	Canis lupus familiaris (Dog) (Canis familiaris)	activation of GTPase activity [GO:0090630]; activation of cysteine-type endopeptidase activity [GO:0097202]; intracellular protein transport [GO:0006886]; retrograde transport, endosome to Golgi [GO:0042147]	cytosol [GO:0005829]; plasma membrane [GO:0005886]	GTPase activator activity [GO:0005096]; PDZ domain binding [GO:0030165]; Rab GTPase binding [GO:0017137]	F1PV47_CANLF	37|30|42|41	150	37.5	4	10|9|17|5|9|14|13|4	0.93	1	0.93	1	0.93	3.7	0.01
Angulin-1	F1PKT2	O62683	ZO3_CANLF	TJP3	Tight junction protein ZO-3 (Tight junction protein 3) (Zona occludens protein 3) (Zonula occludens protein 3)	898	Canis lupus familiaris (Dog) (Canis familiaris)	0	bicellular tight junction [GO:0005923]; cell surface [GO:0009986]; nucleus [GO:0005634]; plasma membrane [GO:0005886]	0	ZO3_CANLF	7|7|8|7	29	7.25	4	3|4|0|0|3|0|2|1	0.9	0.94	0.9	0.94	0.9	4.46	0.02
Angulin-1	F1PKT2	J9PBN7	J9PBN7_CANLF	TMCC3	Transmembrane and coiled-coil domain family 3	446	Canis lupus familiaris (Dog) (Canis familiaris)	0	integral component of membrane [GO:0016021]	0	J9PBN7_CANLF	4|7|0|7	18	4.5	4	0|0|0|0|0|0|0|0	0.75	1	0.75	1	0.75	45	0.06
Angulin-1	F1PKT2	E2RCJ3	E2RCJ3_CANLF	TMEM214	Transmembrane protein 214	687	Canis lupus familiaris (Dog) (Canis familiaris)	0	Golgi apparatus [GO:0005794]; cytoplasmic microtubule [GO:0005881]; cytosol [GO:0005829]; endoplasmic reticulum [GO:0005783]	0	E2RCJ3_CANLF	7|5|9|5	26	6.5	4	0|0|0|0|0|0|0|0	1	1	1	1	1	65	0
Angulin-1	F1PKT2	E2REK5	E2REK5_CANLF	TNPO3	Transportin 3	923	Canis lupus familiaris (Dog) (Canis familiaris)	protein import into nucleus [GO:0006606]	cytoplasm [GO:0005737]; nucleus [GO:0005634]	identical protein binding [GO:0042802]	E2REK5_CANLF	2|2|3|3	10	2.5	4	0|0|0|0|0|1|0|2	0.79	0.88	0.79	0.88	0.79	6.67	0.04
Tricellulin	E2R3Z9	F1P985	F1P985_CANLF	TP53BP2	Tumor protein p53 binding protein 2	1124	Canis lupus familiaris (Dog) (Canis familiaris)	intrinsic apoptotic signaling pathway by p53 class mediator [GO:0072332]; positive regulation of execution phase of apoptosis [GO:1900119]	cell junction [GO:0030054]; cytosol [GO:0005829]; nucleus [GO:0005634]; perinuclear region of cytoplasm [GO:0048471]	NF-kappaB binding [GO:0051059]; identical protein binding [GO:0042802]; p53 binding [GO:0002039]	F1P985_CANLF	3|3|4|5	15	3.75	4	0|0|1|3|0|0|1|0	0.8	0.93	0.8	0.93	0.8	6	0.03
Angulin-1	F1PKT2	F1P912	F1P912_CANLF	TPM1	Tropomyosin 1	326	Canis lupus familiaris (Dog) (Canis familiaris)	actin filament organization [GO:0007015]; cardiac muscle contraction [GO:0060048]; cellular response to reactive oxygen species [GO:0034614]; in utero embryonic development [GO:0001701]; negative regulation of vascular associated smooth muscle cell migration [GO:1904753]; negative regulation of vascular smooth muscle cell proliferation [GO:1904706]; positive regulation of heart rate by epinephrin…	actin filament [GO:0005884]; bleb [GO:0032059]; cytosol [GO:0005829]; myofibril [GO:0030016]; ruffle membrane [GO:0032587]; stress fiber [GO:0001725]	actin filament binding [GO:0051015]	F1P912_CANLF	12|12|13|11	48	12	4	0|0|0|0|0|0|7|0	0.98	0.98	0.98	0.98	0.98	13.71	0
Tricellulin	E2R3Z9	E2R3Z9	E2R3Z9_CANLF	Tricellulin	MARVEL domain containing 2	554	Canis lupus familiaris (Dog) (Canis familiaris)	bicellular tight junction assembly [GO:0070830]; establishment of endothelial barrier [GO:0061028]; sensory perception of sound [GO:0007605]	Schmidt-Lanterman incisure [GO:0043220]; apical plasma membrane [GO:0016324]; basolateral plasma membrane [GO:0016323]; bicellular tight junction [GO:0005923]; cytoplasmic vesicle [GO:0031410]; integral component of membrane [GO:0016021]; paranodal junction [GO:0033010]; tricellular tight junction [GO:0061689]	0	E2R3Z9_CANLF	21|23|19|16	79	19.75	4	0|0|0|0|0|0|0|0	1	1	1	1	1	197.5	0
Angulin-1	F1PKT2	E2QTM7	E2QTM7_CANLF	TTC26	Tetratricopeptide repeat domain 26	554	Canis lupus familiaris (Dog) (Canis familiaris)	axoneme assembly [GO:0035082]; intraciliary anterograde transport [GO:0035720]; intraciliary transport involved in cilium assembly [GO:0035735]; manchette assembly [GO:1905198]; protein localization to cilium [GO:0061512]; smoothened signaling pathway [GO:0007224]	centrosome [GO:0005813]; ciliary basal body [GO:0036064]; ciliary base [GO:0097546]; intraciliary transport particle B [GO:0030992]; motile cilium [GO:0031514]	intraciliary transport particle B binding [GO:0120170]	E2QTM7_CANLF	5|3|3|1	12	3	4	0|0|0|0|0|0|0|0	0.75	1	0.75	1	0.75	30	0.06
Tricellulin	E2R3Z9	E2RF02	E2RF02_CANLF	UBR4	Ubiquitin protein ligase E3 component n-recognin 4	5181	Canis lupus familiaris (Dog) (Canis familiaris)	ubiquitin-dependent protein catabolic process [GO:0006511]	centrosome [GO:0005813]; cytosol [GO:0005829]; nucleoplasm [GO:0005654]	ubiquitin-protein transferase activity [GO:0004842]; zinc ion binding [GO:0008270]	E2RF02_CANLF	8|8|7|8	31	7.75	4	0|1|0|0|2|4|3|2	0.95	0.96	0.95	0.96	0.95	5.17	0.01
Tricellulin	E2R3Z9	F1PR64	F1PR64_CANLF	UHRF1BP1L	UHRF1 binding protein 1 like	1461	Canis lupus familiaris (Dog) (Canis familiaris)	0	cytosol [GO:0005829]; early endosome [GO:0005769]	GARP complex binding [GO:0062069]; protein homodimerization activity [GO:0042803]	F1PR64_CANLF	6|7|9|8	30	7.5	4	0|0|0|0|0|2|1|0	1	1	1	1	1	20	0
Angulin-1	F1PKT2	E2RH35	E2RH35_CANLF	USP8	Ubiquitin specific peptidase 8	1116	Canis lupus familiaris (Dog) (Canis familiaris)	Ras protein signal transduction [GO:0007265]; endosome organization [GO:0007032]; mitotic cytokinesis [GO:0000281]; positive regulation of canonical Wnt signaling pathway [GO:0090263]; protein K48-linked deubiquitination [GO:0071108]; protein K63-linked deubiquitination [GO:0070536]; protein deubiquitination [GO:0016579]; regulation of protein localization [GO:0032880]; regulation of protein stab…	cytosol [GO:0005829]; dendritic spine [GO:0043197]; early endosome [GO:0005769]; extrinsic component of endosome membrane [GO:0031313]; extrinsic component of plasma membrane [GO:0019897]; midbody [GO:0030496]; postsynaptic density [GO:0014069]	thiol-dependent ubiquitin-specific protease activity [GO:0004843]	E2RH35_CANLF	4|4|3|6	17	4.25	4	0|0|0|0|0|0|0|0	1	1	1	1	1	42.5	0
Tricellulin	E2R3Z9	E2RH35	E2RH35_CANLF	USP8	Ubiquitin specific peptidase 8	1116	Canis lupus familiaris (Dog) (Canis familiaris)	Ras protein signal transduction [GO:0007265]; endosome organization [GO:0007032]; mitotic cytokinesis [GO:0000281]; positive regulation of canonical Wnt signaling pathway [GO:0090263]; protein K48-linked deubiquitination [GO:0071108]; protein K63-linked deubiquitination [GO:0070536]; protein deubiquitination [GO:0016579]; regulation of protein localization [GO:0032880]; regulation of protein stab…	cytosol [GO:0005829]; dendritic spine [GO:0043197]; early endosome [GO:0005769]; extrinsic component of endosome membrane [GO:0031313]; extrinsic component of plasma membrane [GO:0019897]; midbody [GO:0030496]; postsynaptic density [GO:0014069]	thiol-dependent ubiquitin-specific protease activity [GO:0004843]	E2RH35_CANLF	3|5|4|3	15	3.75	4	0|0|0|0|0|0|0|0	1	1	1	1	1	37.5	0
Tricellulin	E2R3Z9	J9P1H1	J9P1H1_CANLF	UTRN	Utrophin	3432	Canis lupus familiaris (Dog) (Canis familiaris)	positive regulation of cell-matrix adhesion [GO:0001954]	cell junction [GO:0030054]; contractile ring [GO:0070938]; cytoplasm [GO:0005737]; cytoskeleton [GO:0005856]; dystrophin-associated glycoprotein complex [GO:0016010]; filopodium membrane [GO:0031527]; neuromuscular junction [GO:0031594]; nucleoplasm [GO:0005654]; postsynaptic membrane [GO:0045211]; sarcolemma [GO:0042383]	actin binding [GO:0003779]; integrin binding [GO:0005178]; protein kinase binding [GO:0019901]; vinculin binding [GO:0017166]; zinc ion binding [GO:0008270]	J9P1H1_CANLF	10|12|12|10	44	11	4	0|1|0|2|1|5|2|3	0.99	1	0.99	1	0.99	6.29	0
Angulin-1	F1PKT2	E2RRB7	E2RRB7_CANLF	VAPB	VAMP associated protein B and C	243	Canis lupus familiaris (Dog) (Canis familiaris)	COPII-coated vesicle budding [GO:0090114]; IRE1-mediated unfolded protein response [GO:0036498]; cellular calcium ion homeostasis [GO:0006874]; endoplasmic reticulum membrane organization [GO:0090158]; endoplasmic reticulum-plasma membrane tethering [GO:0061817]; modulation by virus of host morphology or physiology [GO:0019048]; positive regulation of viral genome replication [GO:0045070]	Golgi membrane [GO:0000139]; endoplasmic reticulum membrane [GO:0005789]; integral component of membrane [GO:0016021]; plasma membrane [GO:0005886]	FFAT motif binding [GO:0033149]; beta-tubulin binding [GO:0048487]; enzyme binding [GO:0019899]; microtubule binding [GO:0008017]; protein heterodimerization activity [GO:0046982]; protein homodimerization activity [GO:0042803]	E2RRB7_CANLF	3|3|4|5	15	3.75	4	2|0|0|0|0|0|0|0	0.95	0.99	0.95	0.99	0.95	15	0.01
Tricellulin	E2R3Z9	F1PRZ1	F1PRZ1_CANLF	VDAC1	Voltage dependent anion channel 1	283	Canis lupus familiaris (Dog) (Canis familiaris)	0	integral component of membrane [GO:0016021]; mitochondrial outer membrane [GO:0005741]	voltage-gated anion channel activity [GO:0008308]	F1PRZ1_CANLF	9|8|9|6	32	8	4	6|2|3|1|2|3|0|0	0.77	0.91	0.77	0.91	0.77	3.76	0.05
Angulin-1	F1PKT2	E2RP16	E2RP16_CANLF	VPS28	Vacuolar protein sorting-associated protein 28 homolog	221	Canis lupus familiaris (Dog) (Canis familiaris)	protein transport to vacuole involved in ubiquitin-dependent protein catabolic process via the multivesicular body sorting pathway [GO:0043328]	ESCRT I complex [GO:0000813]	0	E2RP16_CANLF	4|3|3|2	12	3	4	1|0|0|0|2|0|0|0	0.86	0.96	0.86	0.96	0.86	8	0.02
Angulin-1	F1PKT2	E2RMY7	E2RMY7_CANLF	WASHC2C	CAP-ZIP_m domain-containing protein	1343	Canis lupus familiaris (Dog) (Canis familiaris)	0	0	0	E2RMY7_CANLF	24|26|27|26	103	25.75	4	13|14|26|0|0|0|0|0	0.79	0.84	0.79	0.84	0.79	3.89	0.04
Tricellulin	E2R3Z9	E2R836	E2R836_CANLF	WASHC3	Uncharacterized protein	194	Canis lupus familiaris (Dog) (Canis familiaris)	actin filament polymerization [GO:0030041]; exocytosis [GO:0006887]	WASH complex [GO:0071203]	0	E2R836_CANLF	3|3|5|5	16	4	4	1|2|2|0|0|0|0|0	0.85	0.97	0.85	0.97	0.85	6.4	0.03
Angulin-1	F1PKT2	F1PR93	F1PR93_CANLF	WDR1	WD repeat domain 1	606	Canis lupus familiaris (Dog) (Canis familiaris)	actin filament depolymerization [GO:0030042]; actin filament fragmentation [GO:0030043]; apical junction assembly [GO:0043297]; cortical cytoskeleton organization [GO:0030865]; establishment of planar polarity of follicular epithelium [GO:0042247]; locomotion [GO:0040011]; maintenance of epithelial cell apical/basal polarity [GO:0045199]; neutrophil mediated immunity [GO:0002446]; neutrophil migr…	actomyosin, actin portion [GO:0042643]; cell-cell junction [GO:0005911]; cortical actin cytoskeleton [GO:0030864]; plasma membrane [GO:0005886]	actin filament binding [GO:0051015]	F1PR93_CANLF	16|15|19|21	71	17.75	4	1|1|0|0|9|4|4|2	0.97	0.99	0.97	0.99	0.97	6.76	0
Angulin-1	F1PKT2	E2RSE2	E2RSE2_CANLF	WWP1	E3 ubiquitin-protein ligase (EC 2.3.2.26)	922	Canis lupus familiaris (Dog) (Canis familiaris)	negative regulation of transcription, DNA-templated [GO:0045892]; positive regulation of protein catabolic process [GO:0045732]; proteasome-mediated ubiquitin-dependent protein catabolic process [GO:0043161]; protein polyubiquitination [GO:0000209]; protein ubiquitination [GO:0016567]; ubiquitin-dependent protein catabolic process [GO:0006511]	cytoplasm [GO:0005737]	ubiquitin protein ligase activity [GO:0061630]	E2RSE2_CANLF	4|5|4|5	18	4.5	4	0|0|0|0|0|0|0|0	1	1	1	1	1	45	0
Angulin-1	F1PKT2	I3RSH9	I3RSH9_CANLF	WWP2	E3 ubiquitin-protein ligase (EC 2.3.2.26)	870	Canis lupus familiaris (Dog) (Canis familiaris)	ubiquitin-dependent protein catabolic process [GO:0006511]	0	ligase activity [GO:0016874]; ubiquitin protein ligase activity [GO:0061630]	I3RSH9_CANLF	3|6|2|4	15	3.75	4	0|0|0|0|0|0|0|0	0.99	1	0.99	1	0.99	37.5	0
Tricellulin	E2R3Z9	F1PB10	F1PB10_CANLF	YBX3	Y-box binding protein 3	370	Canis lupus familiaris (Dog) (Canis familiaris)	cellular hyperosmotic response [GO:0071474]; cellular response to tumor necrosis factor [GO:0071356]; fertilization [GO:0009566]; in utero embryonic development [GO:0001701]; male gonad development [GO:0008584]; negative regulation of intrinsic apoptotic signaling pathway in response to osmotic stress [GO:1902219]; negative regulation of necroptotic process [GO:0060546]; negative regulation of sk…	cytosol [GO:0005829]; nucleus [GO:0005634]	DNA-binding transcription repressor activity, RNA polymerase II-specific [GO:0001227]; RNA polymerase II regulatory region sequence-specific DNA binding [GO:0000977]; mRNA 3'-UTR binding [GO:0003730]; polysome binding [GO:1905538]	F1PB10_CANLF	9|10|11|8	38	9.5	4	0|0|0|0|0|0|0|0	1	1	1	1	1	95	0
Tricellulin	E2R3Z9	Q28923	YES_CANLF	YES1	Tyrosine-protein kinase Yes (EC 2.7.10.2) (Proto-oncogene c-Yes) (p61-Yes)	539	Canis lupus familiaris (Dog) (Canis familiaris)	cell differentiation [GO:0030154]; peptidyl-tyrosine autophosphorylation [GO:0038083]; transmembrane receptor protein tyrosine kinase signaling pathway [GO:0007169]	cytosol [GO:0005829]; extrinsic component of cytoplasmic side of plasma membrane [GO:0031234]; microtubule organizing center [GO:0005815]	ATP binding [GO:0005524]; non-membrane spanning protein tyrosine kinase activity [GO:0004715]; signaling receptor binding [GO:0005102]	YES_CANLF	5|5|7|8	25	6.25	4	0|0|0|0|0|0|0|0	1	1	1	1	1	62.5	0
Angulin-1	F1PKT2	F1PCG5	F1PCG5_CANLF	YTHDF2	YTH N6-methyladenosine RNA binding protein 2	530	Canis lupus familiaris (Dog) (Canis familiaris)	0	0	RNA binding [GO:0003723]	F1PCG5_CANLF	5|4|5|0	14	3.5	4	0|0|0|0|0|0|0|0	0.75	1	0.75	1	0.75	35	0.06
Angulin-1	F1PKT2	E2QUQ8	E2QUQ8_CANLF	YTHDF3	YTH N6-methyladenosine RNA binding protein 3	585	Canis lupus familiaris (Dog) (Canis familiaris)	0	0	RNA binding [GO:0003723]	E2QUQ8_CANLF	12|10|9|9	40	10	4	0|1|0|0|6|4|4|2	0.9	0.96	0.9	0.96	0.9	4.71	0.02
Angulin-1	F1PKT2	E2RRY0	E2RRY0_CANLF	ZFYVE16	Zinc finger FYVE domain-containing protein	1538	Canis lupus familiaris (Dog) (Canis familiaris)	endosomal transport [GO:0016197]; protein targeting to lysosome [GO:0006622]	cytosol [GO:0005829]; early endosome [GO:0005769]; early endosome membrane [GO:0031901]; intracellular membrane-bounded organelle [GO:0043231]	1-phosphatidylinositol binding [GO:0005545]; metal ion binding [GO:0046872]; phosphatidylinositol-3,4,5-trisphosphate binding [GO:0005547]	E2RRY0_CANLF	13|14|23|19	69	17.25	4	6|5|3|1|3|2|3|1	1	1	1	1	1	5.75	0
Tricellulin	E2R3Z9	E2RRY0	E2RRY0_CANLF	ZFYVE16	Zinc finger FYVE domain-containing protein	1538	Canis lupus familiaris (Dog) (Canis familiaris)	endosomal transport [GO:0016197]; protein targeting to lysosome [GO:0006622]	cytosol [GO:0005829]; early endosome [GO:0005769]; early endosome membrane [GO:0031901]; intracellular membrane-bounded organelle [GO:0043231]	1-phosphatidylinositol binding [GO:0005545]; metal ion binding [GO:0046872]; phosphatidylinositol-3,4,5-trisphosphate binding [GO:0005547]	E2RRY0_CANLF	30|28|26|27	111	27.75	4	6|5|3|1|3|2|3|1	1	1	1	1	1	9.25	0
